# Supplementary material for: 2,3-Dimeth­oxy-5,12-tetra­cenequinone
Source: Acta Crystallogr Sect E Struct Rep Online. 2009 Jan 17;65(Pt 2):o324. doi: 10.1107/S1600536809001147 (PMC2968390; doi:10.1107/S1600536809001147)
Supplement: Supplementary file 1 [file e-65-0o324-sup1.cif]

##############################################################################
###                                                                        ###
###        Electronic paper (Acta Crystallographica Section E)             ###
###                                                                        ###
##############################################################################
#                                                                            #
# This CIF contains the data in a paper accepted for publication in Acta     #
# Crystallographica Section E. It conforms to the requirements of Notes      #
# for Authors for Section E, and has been peer reviewed under the auspices   #
# of the IUCr Commission on Journals.                                        #
#                                                                            #
# Full details of the Crystallographic Information File format               #
# are given in the paper "The Crystallographic Information File (CIF):       #
# a New Standard Archive File for Crystallography" by S. R. Hall, F. H.      #
# Allen and I. D. Brown [Acta Cryst. (1991), A47, 655-685].                  #
#                                                                            #
# The current version of the core CIF dictionary is obtainable from          #
# ftp://ftp.iucr.org/pub/cif_core.dic. The current version number is 2.4.    #
#                                                                            #
# Software is freely available for graphical display of the structure(s) in  #
# this CIF.  For information consult the CIF home page http://www.iucr.org/  #
# cif/home.html                                                              #
#                                                                            #
# This file may be used for bona fide research purposes within the           #
# scientific community so long as proper attribution is given to the journal # 
# article from which it was obtained.                                        #
#                                                                            #
##############################################################################
                                             
data_global
_audit_creation_method     'WinGX'
_journal_date_recd_electronic     2008-12-17
_journal_date_accepted     2009-01-10
_journal_name_full     'Acta Crystallographica, Section E'
_journal_year     2009
_journal_volume     65
_journal_issue      2
_journal_page_first     o324
_journal_page_last     o324
_journal_paper_category     QO
_journal_coeditor_code     GK2182
_publ_contact_author_name     'Dr Chitoshi Kitamura'
_publ_contact_author_address
;
Department of Materials Science and Chemistry
Graduate School of Engineering
University of Hyogo
2167 Shosha, Himeji, Hyogo 671-2280
Japan
;
_publ_contact_author_email     'kitamura@eng.u-hyogo.ac.jp'
_publ_contact_author_fax     '+81-79-267-4888'
_publ_contact_author_phone     '+81-79-267-4888'
_publ_section_title
;
2,3-Dimethoxy-5,12-tetracenequinone
;
loop_
    _publ_author_name
    _publ_author_address
    'Kitamura, Chitoshi'
;
  Department of Materials Science and Chemistry
  Graduate School of Engineering
  University of Hyogo
  2167 Shosha, Himeji, Hyogo 671-2280, Japan
;
    'Akamatsu, Naoki'
;
  Department of Materials Science and Chemistry
  Graduate School of Engineering
  University of Hyogo
  2167 Shosha, Himeji, Hyogo 671-2280, Japan
;
    'Yoneda, Akio'
;
  Department of Materials Science and Chemistry
  Graduate School of Engineering
  University of Hyogo
  2167 Shosha, Himeji, Hyogo 671-2280, Japan
;
    'Kawase, Takeshi'
;
  Department of Materials Science and Chemistry
  Graduate School of Engineering
  University of Hyogo
  2167 Shosha, Himeji, Hyogo 671-2280, Japan
;
data_I
_chemical_name_systematic
;
2,3-Dimethoxy-5,12-tetracenequinone
;
_chemical_formula_moiety     'C20 H14 O4'
_chemical_formula_sum     'C20 H14 O4'
_chemical_formula_iupac     'C20 H14 O4'
_chemical_formula_weight     318.31
_chemical_melting_point     ?
_symmetry_cell_setting     monoclinic
_symmetry_space_group_name_H-M     'P 21/c'
_symmetry_space_group_name_Hall     '-P 2ybc'
loop_
    _symmetry_equiv_pos_as_xyz
    'x, y, z'
    '-x, y+1/2, -z+1/2'
    '-x, -y, -z'
    'x, -y-1/2, z-1/2'
_cell_length_a     8.290(3)
_cell_length_b     6.9781(19)
_cell_length_c     25.779(8)
_cell_angle_alpha     90
_cell_angle_beta     97.8830(10)
_cell_angle_gamma     90
_cell_volume     1477.2(8)
_cell_formula_units_Z     4
_cell_measurement_reflns_used     4021
_cell_measurement_theta_min     3.03
_cell_measurement_theta_max     27.48
_cell_measurement_temperature     223
_exptl_crystal_description     prism
_exptl_crystal_colour     brown
_exptl_crystal_size_max     0.5
_exptl_crystal_size_mid     0.1
_exptl_crystal_size_min     0.05
_exptl_crystal_density_diffrn     1.431
_exptl_crystal_density_method     'not measured'
_exptl_crystal_F_000     664
_exptl_absorpt_coefficient_mu     0.1
_exptl_absorpt_correction_type     numerical
_exptl_absorpt_process_details     '(NUMABS; Higashi, 1999)'
_exptl_absorpt_correction_T_min     0.988
_exptl_absorpt_correction_T_max     0.997
_diffrn_ambient_temperature     223
_diffrn_radiation_type     MoK\a
_diffrn_radiation_wavelength     0.71073
_diffrn_radiation_source     'rotating-anode X-ray tube'
_diffrn_radiation_monochromator     graphite
_diffrn_measurement_device_type
;
Rigaku Mercury CCD area-detector
;
_diffrn_measurement_method     '\f and \w'
_diffrn_detector_area_resol_mean     14.7059
_diffrn_reflns_number     11405
_diffrn_reflns_av_R_equivalents     0.0326
_diffrn_reflns_theta_min     3.03
_diffrn_reflns_theta_max     27.48
_diffrn_reflns_theta_full     27.48
_diffrn_measured_fraction_theta_max     0.998
_diffrn_measured_fraction_theta_full     0.998
_diffrn_reflns_limit_h_min     -10
_diffrn_reflns_limit_h_max     10
_diffrn_reflns_limit_k_min     -9
_diffrn_reflns_limit_k_max     5
_diffrn_reflns_limit_l_min     -33
_diffrn_reflns_limit_l_max     25
_diffrn_standards_number     0
_diffrn_standards_interval_count     .
_diffrn_standards_interval_time     .
_diffrn_standards_decay_%     0
_refine_special_details
;
Refinement of <i>F</i>^2^ against ALL reflections. The weighted <i>R</i>-factor
<i>wR</i> and goodness of fit <i>S</i> are based on <i>F</i>^2^, conventional
<i>R</i>-factors <i>R</i> are based on <i>F</i>, with <i>F</i> set to zero for
negative <i>F</i>^2^. The threshold expression of <i>F</i>^2^ >
\s(<i>F</i>^2^) is used only for calculating <i>R</i>-factors(gt) <i>etc</i>.
and is not relevant to the choice of reflections for refinement.
<i>R</i>-factors based on <i>F</i>^2^ are statistically about twice as large
as those based on <i>F</i>, and <i>R</i>- factors based on ALL data will be
even larger.
;
_reflns_number_total     3370
_reflns_number_gt     2773
_reflns_threshold_expression     I>2\s(I)
_refine_ls_structure_factor_coef     Fsqd
_refine_ls_matrix_type     full
_refine_ls_R_factor_all     0.0621
_refine_ls_R_factor_gt     0.0502
_refine_ls_wR_factor_gt     0.137
_refine_ls_wR_factor_ref     0.1465
_refine_ls_goodness_of_fit_ref     1.12
_refine_ls_restrained_S_all     1.12
_refine_ls_number_reflns     3370
_refine_ls_number_parameters     219
_refine_ls_number_restraints     0
_refine_ls_hydrogen_treatment     constr
_refine_ls_weighting_scheme     calc
_refine_ls_weighting_details
         'calc w=1/[\s^2^(Fo^2^)+(0.0725P)^2^+0.2183P] where P=(Fo^2^+2Fc^2^)/3'
_refine_ls_shift/su_max     0
_refine_ls_shift/su_mean     0
_refine_diff_density_max     0.284
_refine_diff_density_min     -0.184
_refine_ls_extinction_method     none
loop_
    _atom_type_symbol
    _atom_type_description
    _atom_type_scat_dispersion_real
    _atom_type_scat_dispersion_imag
    _atom_type_scat_source
    C C 0.0033 0.0016 'International Tables Vol C Tables 4.2.6.8 and 6.1.1.4'
    H H 0 0 'International Tables Vol C Tables 4.2.6.8 and 6.1.1.4'
    O O 0.0106 0.006 'International Tables Vol C Tables 4.2.6.8 and 6.1.1.4'
_computing_data_collection     'CrystalClear (Rigaku, 2001)'
_computing_cell_refinement     'CrystalClear (Rigaku, 2001)'
_computing_data_reduction     'CrystalClear (Rigaku, 2001)'
_computing_structure_solution     'SIR2004 (Burla <i>et al.</i>,  2005)'
_computing_structure_refinement     'SHELXL97 (Sheldrick, 2008)'
_computing_molecular_graphics
'ORTEP-3 for Windows (Farrugia, 1997) and Mercury (Macrae <i>et al.</i>,  2006)'
_computing_publication_material     'WinGX (Farrugia, 1999)'
loop_
    _atom_site_type_symbol
    _atom_site_label
    _atom_site_fract_x
    _atom_site_fract_y
    _atom_site_fract_z
    _atom_site_U_iso_or_equiv
    _atom_site_adp_type
    _atom_site_calc_flag
    _atom_site_refinement_flags
    _atom_site_occupancy
    _atom_site_disorder_assembly
    _atom_site_disorder_group
    C C1 1.00036(17) 0.53181(18) 0.14389(6) 0.0275(3) Uani d . 1 . .
    H H1 1.062 0.5387 0.1773 0.033 Uiso calc R 1 . .
    C C2 1.01106(17) 0.67689(19) 0.10804(6) 0.0274(3) Uani d . 1 . .
    C C3 0.91825(18) 0.66693(19) 0.05767(6) 0.0287(3) Uani d . 1 . .
    C C4 0.81764(18) 0.51175(19) 0.04488(5) 0.0289(3) Uani d . 1 . .
    H H4 0.7562 0.5042 0.0115 0.035 Uiso calc R 1 . .
    C C5 0.80647(17) 0.36535(18) 0.08134(5) 0.0259(3) Uani d . 1 . .
    C C6 0.69108(19) 0.20757(19) 0.06595(5) 0.0291(3) Uani d . 1 . .
    C C7 0.67888(17) 0.05220(18) 0.10459(5) 0.0255(3) Uani d . 1 . .
    C C8 0.57670(18) -0.09998(19) 0.09083(5) 0.0282(3) Uani d . 1 . .
    H H8 0.5149 -0.103 0.0574 0.034 Uiso calc R 1 . .
    C C9 0.56328(18) -0.25179(18) 0.12612(6) 0.0268(3) Uani d . 1 . .
    C C10 0.46090(19) -0.4123(2) 0.11233(6) 0.0341(3) Uani d . 1 . .
    H H10 0.4002 -0.4192 0.0788 0.041 Uiso calc R 1 . .
    C C11 0.4501(2) -0.5567(2) 0.14754(7) 0.0384(4) Uani d . 1 . .
    H H11 0.3814 -0.6619 0.1381 0.046 Uiso calc R 1 . .
    C C12 0.5408(2) -0.5489(2) 0.19769(6) 0.0386(4) Uani d . 1 . .
    H H12 0.5326 -0.6492 0.2215 0.046 Uiso calc R 1 . .
    C C13 0.6411(2) -0.3969(2) 0.21228(6) 0.0344(4) Uani d . 1 . .
    H H13 0.7013 -0.3936 0.2459 0.041 Uiso calc R 1 . .
    C C14 0.65452(17) -0.24356(18) 0.17669(6) 0.0273(3) Uani d . 1 . .
    C C15 0.75879(18) -0.08529(19) 0.19038(5) 0.0280(3) Uani d . 1 . .
    H H15 0.8193 -0.0794 0.224 0.034 Uiso calc R 1 . .
    C C16 0.77246(16) 0.05988(18) 0.15515(5) 0.0241(3) Uani d . 1 . .
    C C17 0.88638(17) 0.22181(18) 0.16997(5) 0.0260(3) Uani d . 1 . .
    C C18 0.89773(17) 0.37413(18) 0.13063(5) 0.0247(3) Uani d . 1 . .
    C C19 1.1882(2) 0.8638(2) 0.16855(6) 0.0360(4) Uani d . 1 . .
    H H19A 1.1096 0.8696 0.1932 0.054 Uiso calc R 1 . .
    H H19B 1.2491 0.9828 0.1699 0.054 Uiso calc R 1 . .
    H H19C 1.2624 0.7579 0.1777 0.054 Uiso calc R 1 . .
    C C20 0.8334(2) 0.8166(2) -0.02447(6) 0.0398(4) Uani d . 1 . .
    H H20A 0.8583 0.7051 -0.0444 0.06 Uiso calc R 1 . .
    H H20B 0.8538 0.932 -0.0435 0.06 Uiso calc R 1 . .
    H H20C 0.7199 0.8127 -0.0192 0.06 Uiso calc R 1 . .
    O O1 1.10487(14) 0.83614(14) 0.11692(4) 0.0362(3) Uani d . 1 . .
    O O2 0.93439(14) 0.81632(14) 0.02532(4) 0.0378(3) Uani d . 1 . .
    O O3 0.60656(17) 0.20730(16) 0.02332(4) 0.0491(4) Uani d . 1 . .
    O O4 0.96858(15) 0.22784(14) 0.21323(4) 0.0401(3) Uani d . 1 . .
loop_
    _atom_site_aniso_label
    _atom_site_aniso_U_11
    _atom_site_aniso_U_22
    _atom_site_aniso_U_33
    _atom_site_aniso_U_12
    _atom_site_aniso_U_13
    _atom_site_aniso_U_23
    C1 0.0273(7) 0.0287(7) 0.0248(7) -0.0028(5) -0.0018(5) -0.0021(5)
    C2 0.0268(7) 0.0268(6) 0.0283(7) -0.0069(5) 0.0027(6) -0.0035(5)
    C3 0.0311(8) 0.0287(7) 0.0263(7) -0.0044(5) 0.0042(6) 0.0040(5)
    C4 0.0322(8) 0.0306(7) 0.0223(7) -0.0061(6) -0.0021(6) 0.0023(5)
    C5 0.0276(7) 0.0244(6) 0.0247(7) -0.0025(5) 0.0004(6) 0.0008(5)
    C6 0.0352(8) 0.0265(6) 0.0234(7) -0.0061(6) -0.0035(6) 0.0017(5)
    C7 0.0291(7) 0.0238(6) 0.0229(7) -0.0019(5) 0.0007(6) 0.0005(5)
    C8 0.0317(8) 0.0269(6) 0.0244(7) -0.0037(5) -0.0022(6) 0.0007(5)
    C9 0.0275(7) 0.0237(6) 0.0295(8) 0.0003(5) 0.0047(6) -0.0002(5)
    C10 0.0355(8) 0.0301(7) 0.0364(8) -0.0049(6) 0.0033(7) -0.0009(6)
    C11 0.0388(9) 0.0271(7) 0.0505(10) -0.0064(6) 0.0107(7) 0.0001(6)
    C12 0.0453(9) 0.0287(7) 0.0442(10) 0.0007(6) 0.0143(8) 0.0117(6)
    C13 0.0396(9) 0.0323(7) 0.0315(8) 0.0033(6) 0.0057(7) 0.0074(6)
    C14 0.0293(8) 0.0244(6) 0.0286(8) 0.0033(5) 0.0059(6) 0.0034(5)
    C15 0.0317(8) 0.0279(6) 0.0231(7) 0.0023(5) -0.0004(6) 0.0021(5)
    C16 0.0267(7) 0.0217(6) 0.0232(7) 0.0017(5) 0.0008(5) -0.0005(5)
    C17 0.0289(7) 0.0253(6) 0.0222(7) 0.0010(5) -0.0026(6) -0.0009(5)
    C18 0.0261(7) 0.0239(6) 0.0234(7) -0.0006(5) 0.0009(5) -0.0009(5)
    C19 0.0372(9) 0.0353(7) 0.0345(8) -0.0117(6) 0.0013(7) -0.0091(6)
    C20 0.0465(10) 0.0386(8) 0.0318(8) -0.0136(7) -0.0034(7) 0.0106(6)
    O1 0.0425(7) 0.0324(5) 0.0320(6) -0.0160(4) -0.0008(5) -0.0007(4)
    O2 0.0448(7) 0.0347(5) 0.0314(6) -0.0160(5) -0.0034(5) 0.0090(4)
    O3 0.0679(9) 0.0436(6) 0.0288(6) -0.0257(6) -0.0190(6) 0.0104(5)
    O4 0.0514(7) 0.0337(5) 0.0294(6) -0.0079(5) -0.0149(5) 0.0029(4)
_geom_special_details
;
All e.s.d.'s (except the e.s.d. in the dihedral angle between two l.s. planes)
are estimated using the full covariance matrix. The cell e.s.d.'s are taken
into account individually in the estimation of e.s.d.'s in distances, angles
and torsion angles; correlations between e.s.d.'s in cell parameters are only
used when they are defined by crystal symmetry. An approximate (isotropic)
treatment of cell e.s.d.'s is used for estimating e.s.d.'s involving l.s.
planes.
;
loop_
    _geom_bond_atom_site_label_1
    _geom_bond_atom_site_label_2
    _geom_bond_site_symmetry_2
    _geom_bond_distance
    _geom_bond_publ_flag
    C1 C2 . 1.3818(19) ?
    C1 C18 . 1.4041(18) ?
    C1 H1 . 0.94 ?
    C2 O1 . 1.3577(16) ?
    C2 C3 . 1.417(2) ?
    C3 O2 . 1.3530(16) ?
    C3 C4 . 1.3790(19) ?
    C4 C5 . 1.3998(19) ?
    C4 H4 . 0.94 ?
    C5 C18 . 1.3881(19) ?
    C5 C6 . 1.4766(18) ?
    C6 O3 . 1.2198(17) ?
    C6 C7 . 1.4851(18) ?
    C7 C8 . 1.3743(18) ?
    C7 C16 . 1.4233(18) ?
    C8 C9 . 1.4107(19) ?
    C8 H8 . 0.94 ?
    C9 C14 . 1.416(2) ?
    C9 C10 . 1.4206(19) ?
    C10 C11 . 1.368(2) ?
    C10 H10 . 0.94 ?
    C11 C12 . 1.405(2) ?
    C11 H11 . 0.94 ?
    C12 C13 . 1.368(2) ?
    C12 H12 . 0.94 ?
    C13 C14 . 1.4237(19) ?
    C13 H13 . 0.94 ?
    C14 C15 . 1.4170(19) ?
    C15 C16 . 1.3757(19) ?
    C15 H15 . 0.94 ?
    C16 C17 . 1.4885(18) ?
    C17 O4 . 1.2254(16) ?
    C17 C18 . 1.4810(18) ?
    C19 O1 . 1.4262(18) ?
    C19 H19A . 0.97 ?
    C19 H19B . 0.97 ?
    C19 H19C . 0.97 ?
    C20 O2 . 1.4331(18) ?
    C20 H20A . 0.97 ?
    C20 H20B . 0.97 ?
    C20 H20C . 0.97 ?
loop_
    _geom_angle_atom_site_label_1
    _geom_angle_atom_site_label_2
    _geom_angle_atom_site_label_3
    _geom_angle_site_symmetry_1
    _geom_angle_site_symmetry_3
    _geom_angle
    _geom_angle_publ_flag
    C2 C1 C18 . . 120.24(12) ?
    C2 C1 H1 . . 119.9 ?
    C18 C1 H1 . . 119.9 ?
    O1 C2 C1 . . 125.09(13) ?
    O1 C2 C3 . . 114.90(12) ?
    C1 C2 C3 . . 120.01(12) ?
    O2 C3 C4 . . 124.42(13) ?
    O2 C3 C2 . . 116.09(12) ?
    C4 C3 C2 . . 119.48(12) ?
    C3 C4 C5 . . 120.40(13) ?
    C3 C4 H4 . . 119.8 ?
    C5 C4 H4 . . 119.8 ?
    C18 C5 C4 . . 120.29(12) ?
    C18 C5 C6 . . 122.03(12) ?
    C4 C5 C6 . . 117.64(12) ?
    O3 C6 C5 . . 120.94(12) ?
    O3 C6 C7 . . 121.31(12) ?
    C5 C6 C7 . . 117.73(12) ?
    C8 C7 C16 . . 120.32(12) ?
    C8 C7 C6 . . 119.16(12) ?
    C16 C7 C6 . . 120.53(12) ?
    C7 C8 C9 . . 120.93(13) ?
    C7 C8 H8 . . 119.5 ?
    C9 C8 H8 . . 119.5 ?
    C8 C9 C14 . . 118.95(12) ?
    C8 C9 C10 . . 121.86(13) ?
    C14 C9 C10 . . 119.19(13) ?
    C11 C10 C9 . . 120.42(14) ?
    C11 C10 H10 . . 119.8 ?
    C9 C10 H10 . . 119.8 ?
    C10 C11 C12 . . 120.41(14) ?
    C10 C11 H11 . . 119.8 ?
    C12 C11 H11 . . 119.8 ?
    C13 C12 C11 . . 120.79(13) ?
    C13 C12 H12 . . 119.6 ?
    C11 C12 H12 . . 119.6 ?
    C12 C13 C14 . . 120.25(14) ?
    C12 C13 H13 . . 119.9 ?
    C14 C13 H13 . . 119.9 ?
    C9 C14 C15 . . 119.45(12) ?
    C9 C14 C13 . . 118.93(13) ?
    C15 C14 C13 . . 121.61(13) ?
    C16 C15 C14 . . 120.81(13) ?
    C16 C15 H15 . . 119.6 ?
    C14 C15 H15 . . 119.6 ?
    C15 C16 C7 . . 119.53(12) ?
    C15 C16 C17 . . 119.76(12) ?
    C7 C16 C17 . . 120.70(12) ?
    O4 C17 C18 . . 121.27(12) ?
    O4 C17 C16 . . 120.91(12) ?
    C18 C17 C16 . . 117.82(12) ?
    C5 C18 C1 . . 119.56(12) ?
    C5 C18 C17 . . 121.15(12) ?
    C1 C18 C17 . . 119.27(12) ?
    O1 C19 H19A . . 109.5 ?
    O1 C19 H19B . . 109.5 ?
    H19A C19 H19B . . 109.5 ?
    O1 C19 H19C . . 109.5 ?
    H19A C19 H19C . . 109.5 ?
    H19B C19 H19C . . 109.5 ?
    O2 C20 H20A . . 109.5 ?
    O2 C20 H20B . . 109.5 ?
    H20A C20 H20B . . 109.5 ?
    O2 C20 H20C . . 109.5 ?
    H20A C20 H20C . . 109.5 ?
    H20B C20 H20C . . 109.5 ?
    C2 O1 C19 . . 117.45(11) ?
    C3 O2 C20 . . 117.27(11) ?
loop_
    _geom_torsion_atom_site_label_1
    _geom_torsion_atom_site_label_2
    _geom_torsion_atom_site_label_3
    _geom_torsion_atom_site_label_4
    _geom_torsion_site_symmetry_1
    _geom_torsion_site_symmetry_2
    _geom_torsion_site_symmetry_3
    _geom_torsion_site_symmetry_4
    _geom_torsion
    _geom_torsion_publ_flag
    C18 C1 C2 O1 . . . . 179.31(13) ?
    C18 C1 C2 C3 . . . . 0.0(2) ?
    O1 C2 C3 O2 . . . . -0.27(19) ?
    C1 C2 C3 O2 . . . . 179.11(13) ?
    O1 C2 C3 C4 . . . . -179.36(13) ?
    C1 C2 C3 C4 . . . . 0.0(2) ?
    O2 C3 C4 C5 . . . . -178.75(14) ?
    C2 C3 C4 C5 . . . . 0.3(2) ?
    C3 C4 C5 C18 . . . . -0.6(2) ?
    C3 C4 C5 C6 . . . . 177.37(13) ?
    C18 C5 C6 O3 . . . . 176.55(15) ?
    C4 C5 C6 O3 . . . . -1.3(2) ?
    C18 C5 C6 C7 . . . . -2.0(2) ?
    C4 C5 C6 C7 . . . . -179.93(13) ?
    O3 C6 C7 C8 . . . . 3.6(2) ?
    C5 C6 C7 C8 . . . . -177.82(13) ?
    O3 C6 C7 C16 . . . . -176.79(14) ?
    C5 C6 C7 C16 . . . . 1.8(2) ?
    C16 C7 C8 C9 . . . . -0.5(2) ?
    C6 C7 C8 C9 . . . . 179.12(13) ?
    C7 C8 C9 C14 . . . . 1.3(2) ?
    C7 C8 C9 C10 . . . . -178.72(13) ?
    C8 C9 C10 C11 . . . . -179.71(14) ?
    C14 C9 C10 C11 . . . . 0.3(2) ?
    C9 C10 C11 C12 . . . . -0.4(2) ?
    C10 C11 C12 C13 . . . . 0.2(2) ?
    C11 C12 C13 C14 . . . . 0.1(2) ?
    C8 C9 C14 C15 . . . . -1.0(2) ?
    C10 C9 C14 C15 . . . . 179.02(13) ?
    C8 C9 C14 C13 . . . . -179.95(13) ?
    C10 C9 C14 C13 . . . . 0.1(2) ?
    C12 C13 C14 C9 . . . . -0.3(2) ?
    C12 C13 C14 C15 . . . . -179.20(14) ?
    C9 C14 C15 C16 . . . . -0.1(2) ?
    C13 C14 C15 C16 . . . . 178.82(13) ?
    C14 C15 C16 C7 . . . . 0.9(2) ?
    C14 C15 C16 C17 . . . . -178.27(12) ?
    C8 C7 C16 C15 . . . . -0.6(2) ?
    C6 C7 C16 C15 . . . . 179.76(13) ?
    C8 C7 C16 C17 . . . . 178.55(13) ?
    C6 C7 C16 C17 . . . . -1.1(2) ?
    C15 C16 C17 O4 . . . . 0.0(2) ?
    C7 C16 C17 O4 . . . . -179.14(13) ?
    C15 C16 C17 C18 . . . . 179.63(12) ?
    C7 C16 C17 C18 . . . . 0.5(2) ?
    C4 C5 C18 C1 . . . . 0.6(2) ?
    C6 C5 C18 C1 . . . . -177.27(13) ?
    C4 C5 C18 C17 . . . . 179.34(13) ?
    C6 C5 C18 C17 . . . . 1.5(2) ?
    C2 C1 C18 C5 . . . . -0.3(2) ?
    C2 C1 C18 C17 . . . . -179.09(13) ?
    O4 C17 C18 C5 . . . . 178.92(13) ?
    C16 C17 C18 C5 . . . . -0.7(2) ?
    O4 C17 C18 C1 . . . . -2.3(2) ?
    C16 C17 C18 C1 . . . . 178.11(12) ?
    C1 C2 O1 C19 . . . . -5.6(2) ?
    C3 C2 O1 C19 . . . . 173.78(13) ?
    C4 C3 O2 C20 . . . . 3.3(2) ?
    C2 C3 O2 C20 . . . . -175.73(13) ?
loop_
    _geom_hbond_atom_site_label_D
    _geom_hbond_atom_site_label_H
    _geom_hbond_atom_site_label_A
    _geom_hbond_site_symmetry_A
    _geom_hbond_distance_DH
    _geom_hbond_distance_HA
    _geom_hbond_distance_DA
    _geom_hbond_angle_DHA
    _geom_hbond_publ_flag
    C8 H8 O3 3_655 0.94 2.30 3.210(2) 162 yes
    C15 H15 O4 2_745 0.94 2.60 3.383(2) 141 yes
    C20 H20B O1 3_775 0.97 2.55 3.486(2) 162 yes
    C20 H20B O2 3_775 0.97 2.48 3.206(2) 131 yes
