# Supplementary material for: 2,3-Dimeth­oxy-5,12-tetra­cenequinone
Source: Acta Crystallogr Sect E Struct Rep Online. 2009 Jan 17;65(Pt 2):o324. doi: 10.1107/S1600536809001147 (PMC2968390; doi:10.1107/S1600536809001147)
Supplement: Supplementary file 2 [file e-65-0o324-Isup2.hkl]

#
# h,k,l, Fc-squared, Fo-squared, sigma(Fo-squared) and status flag
#
data_I
_shelx_title ' dmtq in P 21/c'
_shelx_refln_list_code          4
_shelx_F_calc_maximum      197.86
_exptl_crystal_F_000       664.00
_reflns_d_resolution_high  0.7701
 
loop_
 _symmetry_equiv_pos_as_xyz
 'x, y, z'
 '-x, y+1/2, -z+1/2'
 '-x, -y, -z'
 'x, -y-1/2, z-1/2'
 
_cell_length_a     8.2898
_cell_length_b     6.9781
_cell_length_c    25.7793
_cell_angle_alpha  90.000
_cell_angle_beta   97.883
_cell_angle_gamma  90.000
 
_shelx_F_squared_multiplier     1.000
 
loop_
 _refln_index_h
 _refln_index_k
 _refln_index_l
 _refln_F_squared_calc
 _refln_F_squared_meas
 _refln_F_squared_sigma
 _refln_observed_status
   2   0   0     2623.65     2765.31     78.82 o
   3   0   0       65.01       47.36      4.48 o
   4   0   0      153.32      133.46      9.16 o
   5   0   0      207.10      179.46      6.75 o
   6   0   0        5.39        4.73      1.50 o
   7   0   0        3.08        1.95      1.14 o
   8   0   0      171.26      188.66     13.59 o
   9   0   0      621.90      645.39     58.18 o
  10   0   0       27.57       23.46      7.80 o
   1   1   0      961.41      950.70      7.85 o
   2   1   0     1597.17     1647.63     15.84 o
   3   1   0        5.09        2.75      0.41 o
   4   1   0       34.32       32.27      1.26 o
   5   1   0       14.85       17.03      2.95 o
   6   1   0       28.52       32.52      4.45 o
   7   1   0        5.31        6.48      1.97 o
   8   1   0        0.34        6.13      3.16 o
   9   1   0        2.56        5.10      2.86 o
  10   1   0       42.30       49.53      4.36 o
   0   2   0     3297.77     3202.07     35.05 o
   1   2   0     2894.33     2851.74     21.66 o
   2   2   0     1036.94     1060.83      9.21 o
   3   2   0     1253.02     1396.49     15.67 o
   4   2   0     1635.17     1883.38     27.90 o
   5   2   0      155.60      168.75      4.16 o
   6   2   0       48.42       55.53      2.97 o
   7   2   0        0.61        2.34      1.29 o
   8   2   0        0.09        2.91      1.96 o
   9   2   0        8.04        9.32      3.92 o
  10   2   0        3.53        2.50      1.79 o
   1   3   0       11.71       18.72      0.73 o
   2   3   0      126.39      102.00      2.44 o
   3   3   0       29.23       23.97      1.07 o
   4   3   0       65.75       63.94      2.27 o
   5   3   0        3.45        3.97      0.65 o
   6   3   0       25.36       24.34      2.99 o
   7   3   0      188.13      190.60      8.10 o
   8   3   0      199.00      201.38     17.68 o
   9   3   0        9.42        5.85      2.49 o
  10   3   0        7.41        8.19      2.19 o
   0   4   0        0.05        1.00      0.57 o
   1   4   0       57.24       68.08      2.50 o
   2   4   0      153.96      139.63      4.35 o
   3   4   0      623.88      616.91     10.16 o
   4   4   0       82.46       83.47      2.55 o
   5   4   0       36.69       44.91      2.03 o
   6   4   0      151.41      125.90      4.32 o
   7   4   0      188.82      169.99      8.12 o
   8   4   0        0.15        0.22      1.81 o
   9   4   0        7.34        7.61      2.97 o
   1   5   0       18.18       17.47      1.45 o
   2   5   0        7.86        8.35      0.76 o
   3   5   0        0.23        1.69      0.72 o
   4   5   0      286.34      312.69      8.74 o
   5   5   0       48.30       61.31      2.17 o
   6   5   0        1.08        1.48      1.80 o
   7   5   0        0.09        2.59      1.89 o
   8   5   0        1.46        3.50      1.79 o
   0   6   0       74.28       65.51      3.43 o
   1   6   0     1669.15     1696.13     42.75 o
   2   6   0        1.90        1.28      0.85 o
   3   6   0       15.13       15.56      1.97 o
   4   6   0       36.57       42.19      3.17 o
   5   6   0        3.34        4.94      1.16 o
   6   6   0       31.23       37.23      4.23 o
   7   6   0        8.48        9.25      4.93 o
   1   7   0       54.96       59.33      3.35 o
   2   7   0      727.69      772.72     21.72 o
   3   7   0       14.09       17.91      4.54 o
   4   7   0        0.01        3.86      1.30 o
   5   7   0       11.50       10.31      2.90 o
   6   7   0        2.49        1.95      6.63 o
   0   8   0       42.79       42.28      5.18 o
   1   8   0        0.04        3.85      1.29 o
   2   8   0        9.08       12.04      2.47 o
   3   8   0       15.66       16.89      3.75 o
   4   8   0       84.87       94.26      4.27 o
   5   8   0       22.52       26.23      3.61 o
   1   9   0       13.56       11.93      2.07 o
 -10   1   1      136.00      137.04      5.98 o
  -9   1   1       36.62       32.52      2.99 o
  -8   1   1        4.61        5.74      2.70 o
  -7   1   1        6.75        5.81      1.27 o
  -6   1   1      101.45      100.02      7.85 o
  -5   1   1     1177.33     1196.13     39.06 o
  -4   1   1      144.61      139.33      9.58 o
  -3   1   1     1126.66     1247.14     17.19 o
  -2   1   1      117.16      104.72      1.04 o
  -1   1   1      249.51      262.82      2.34 o
   0   1   1       52.50       49.57      2.03 o
   1   1   1       36.17       32.63      0.69 o
   2   1   1     4861.64     4899.25     70.01 o
   3   1   1        0.81        1.12      0.43 o
   4   1   1      317.60      312.97      3.72 o
   5   1   1      114.09      113.34      4.95 o
   6   1   1      147.81      152.72      6.74 o
   7   1   1        6.01        3.61      1.41 o
   8   1   1        1.06        7.76      2.29 o
   9   1   1        8.73        8.79      2.45 o
  10   1   1       49.87       44.61      4.74 o
 -10   2   1        1.00        0.32      1.67 o
  -9   2   1        1.25        0.36      2.73 o
  -8   2   1        2.89        4.03      1.82 o
  -7   2   1       34.69       36.48      4.71 o
  -6   2   1      202.17      198.42      8.51 o
  -5   2   1       98.74       87.92      5.06 o
  -4   2   1      818.11      937.40     13.95 o
  -3   2   1     2128.25     2302.30     20.04 o
  -2   2   1       49.56       53.69      0.67 o
  -1   2   1       20.34       15.87      0.51 o
   0   2   1      403.61      358.88      5.65 o
   1   2   1       29.91       32.98      0.61 o
   2   2   1      547.62      548.19      5.72 o
   3   2   1     3081.90     3412.80     40.40 o
   4   2   1      169.97      181.55      2.69 o
   5   2   1      376.46      425.91      8.13 o
   6   2   1      313.84      374.17     12.56 o
   7   2   1       68.15       57.59      4.84 o
   8   2   1      122.46      111.27      5.76 o
   9   2   1        3.00        4.00      2.78 o
  10   2   1        5.45        8.46      3.01 o
 -10   3   1        6.81        2.59      1.41 o
  -9   3   1      140.19      142.16      9.83 o
  -8   3   1      170.57      178.29     15.71 o
  -7   3   1        0.59        6.19      1.50 o
  -6   3   1        0.59        0.70      2.70 o
  -5   3   1       14.42       20.14      1.85 o
  -4   3   1      259.21      239.64      5.19 o
  -3   3   1       65.41       64.06      2.30 o
  -2   3   1      495.74      524.06      4.81 o
  -1   3   1      689.84      658.11      5.32 o
   0   3   1     3148.58     3073.29     26.87 o
   1   3   1      292.72      342.15      2.77 o
   2   3   1      284.55      280.41      2.65 o
   3   3   1       84.97       93.72      3.82 o
   4   3   1      117.56      119.42      4.05 o
   5   3   1       76.12       64.40      2.17 o
   6   3   1        0.84        1.70      0.56 o
   7   3   1       69.93       80.54      4.15 o
   8   3   1       23.80       18.49      4.54 o
   9   3   1        0.00       -0.25      3.05 o
  10   3   1        0.93        3.90      2.10 o
  -9   4   1        3.82        3.17      1.97 o
  -8   4   1        8.48        9.91      2.99 o
  -7   4   1       10.24        9.86      2.63 o
  -6   4   1      254.09      224.90      9.04 o
  -5   4   1        1.78        2.34      0.70 o
  -4   4   1       49.87       52.61      2.30 o
  -3   4   1      189.53      197.79      3.45 o
  -2   4   1       20.75       27.33      0.87 o
  -1   4   1        1.12        2.00      0.62 o
   0   4   1       47.61       39.12      1.59 o
   1   4   1       49.09       46.09      1.88 o
   2   4   1      975.17      960.71     14.01 o
   3   4   1      414.14      444.43     11.03 o
   4   4   1      104.13      106.57      2.99 o
   5   4   1        0.95        2.34      0.67 o
   6   4   1       38.11       37.00      3.19 o
   7   4   1      495.40      462.68     20.79 o
   8   4   1        4.10        4.11      2.35 o
   9   4   1        0.66        2.15      1.68 o
  -8   5   1        6.46        6.14      4.01 o
  -7   5   1       34.32       31.45      3.96 o
  -6   5   1       39.79       35.21      5.08 o
  -5   5   1        3.55        1.94      0.92 o
  -4   5   1      869.47      906.51     24.75 o
  -3   5   1       36.23       39.64      1.78 o
  -2   5   1        0.31        0.85      0.31 o
  -1   5   1       37.52       36.21      2.74 o
   0   5   1      442.91      411.77      9.64 o
   1   5   1        0.93        1.53      0.44 o
   2   5   1       20.66       17.31      1.22 o
   3   5   1      124.07      117.41      2.21 o
   4   5   1        8.12        6.59      0.79 o
   5   5   1      567.16      528.53     13.17 o
   6   5   1       16.23       17.59      2.38 o
   7   5   1        1.11        1.30      1.19 o
   8   5   1        0.01        1.05      2.27 o
  -8   6   1        1.21        5.66      3.33 o
  -7   6   1        0.18        4.46      5.29 o
  -6   6   1        4.51        2.86      2.99 o
  -5   6   1        8.21        9.13      1.68 o
  -4   6   1        4.17        4.58      1.36 o
  -3   6   1       26.24       25.80      3.03 o
  -2   6   1      169.81      160.83      4.02 o
  -1   6   1     1884.76     1903.41     48.19 o
   0   6   1      553.80      518.44     12.93 o
   1   6   1       34.25       34.16      2.25 o
   2   6   1       25.61       29.80      1.85 o
   3   6   1        1.27        1.13      0.58 o
   4   6   1       36.52       32.38      3.66 o
   5   6   1       27.62       25.50      3.81 o
   6   6   1       33.00       31.75      3.46 o
   7   6   1       12.82       11.79     14.64 o
  -6   7   1        1.74        0.95      2.05 o
  -5   7   1        1.08        3.39      1.39 o
  -4   7   1        7.45        5.86      1.42 o
  -3   7   1        5.42        4.41      1.48 o
  -2   7   1      325.32      330.19      8.79 o
  -1   7   1      214.12      228.07      6.96 o
   0   7   1      435.53      432.08     11.19 o
   1   7   1      768.12      769.65     19.75 o
   2   7   1        0.40        2.15      1.20 o
   3   7   1       39.29       44.79      3.81 o
   4   7   1       18.41       18.62      2.47 o
   5   7   1       52.45       52.08      3.43 o
   6   7   1        3.03        4.70      2.61 o
  -5   8   1       72.28      103.33      5.61 o
  -4   8   1       19.16       17.02      3.46 o
  -3   8   1       49.28       38.68      2.38 o
  -2   8   1       10.17        7.57      2.74 o
  -1   8   1        8.50        8.60      1.86 o
   0   8   1       52.56       54.58      3.24 o
   1   8   1        0.25        2.05      1.18 o
   2   8   1       32.09       36.30      4.03 o
   3   8   1        7.51        4.26      1.59 o
   4   8   1       68.05       91.71      4.73 o
  -1   9   1        3.14        6.37      2.00 o
   0   9   1        0.63        5.02      1.62 o
   1   9   1       24.40       20.09      3.53 o
 -10   0   2        1.60       -1.22      2.46 o
  -9   0   2        7.37        9.83      3.30 o
  -8   0   2       59.32       54.63      4.55 o
  -7   0   2       25.46       34.34      7.09 o
  -6   0   2      235.72      233.53     15.84 o
  -4   0   2     2410.62     2370.22     58.97 o
  -3   0   2      734.96      670.18     17.02 o
  -2   0   2      569.46      523.82     10.87 o
   1   0   2    17871.21    16996.81    780.28 o
   2   0   2     1518.94     1507.59     30.56 o
   3   0   2      102.50       92.34      4.52 o
   4   0   2      194.26      184.69     12.51 o
   5   0   2        4.44        1.21      1.04 o
   6   0   2        8.99        6.14      1.96 o
   7   0   2        1.79        3.67      1.33 o
   8   0   2      753.35      880.27     59.07 o
   9   0   2      531.47      600.14     54.31 o
  10   0   2      311.79      350.60     18.45 o
 -10   1   2       58.63       65.58      3.66 o
  -9   1   2        4.10        6.05      2.05 o
  -8   1   2        9.52        8.15      4.47 o
  -7   1   2       39.18       33.97      3.37 o
  -6   1   2       37.45       39.35      5.19 o
  -5   1   2     1061.86     1087.72     50.33 o
  -4   1   2      183.98      181.52      6.09 o
  -3   1   2     1432.90     1544.39     16.12 o
  -2   1   2    20379.02    20819.80    477.96 o
  -1   1   2       65.40       90.05      1.15 o
   0   1   2     1993.40     1961.20     16.12 o
   1   1   2       24.26       19.31      0.53 o
   2   1   2     3660.65     3543.54     41.17 o
   3   1   2      473.63      449.01      5.82 o
   4   1   2       85.72       86.62      3.83 o
   5   1   2      221.86      215.91      5.18 o
   6   1   2       46.11       32.97      4.37 o
   7   1   2       23.25       29.35      4.46 o
   8   1   2       15.96       18.49      4.74 o
   9   1   2       41.81       41.33      4.57 o
  10   1   2        8.87        4.78      3.65 o
 -10   2   2        0.07        3.37      2.05 o
  -9   2   2        2.46        4.02      2.83 o
  -8   2   2        0.37        5.31      2.52 o
  -7   2   2       18.39       19.21      3.23 o
  -6   2   2       15.87       20.86      2.95 o
  -5   2   2      118.35      111.67      4.93 o
  -4   2   2      107.52       91.74      4.07 o
  -3   2   2     1908.07     2138.46     17.33 o
  -2   2   2      778.57      768.25      6.72 o
  -1   2   2      337.87      306.52      2.35 o
   0   2   2     1368.56     1304.91      8.84 o
   1   2   2      490.48      494.22      4.61 o
   2   2   2      279.61      266.72      3.16 o
   3   2   2     1548.92     1716.26     26.08 o
   4   2   2       20.74       23.36      1.09 o
   5   2   2       54.08       56.87      1.71 o
   6   2   2      392.53      447.78     10.39 o
   7   2   2       15.97       17.12      4.89 o
   8   2   2        2.55        4.96      3.18 o
   9   2   2        4.47        7.19      3.05 o
  10   2   2        1.08        0.36      1.84 o
 -10   3   2        9.10        5.17      2.37 o
  -9   3   2      208.16      219.04     14.68 o
  -8   3   2       29.50       33.42      7.90 o
  -7   3   2       27.89       28.52      5.53 o
  -6   3   2       43.90       46.41      2.99 o
  -5   3   2        0.31        2.11      1.06 o
  -4   3   2      193.24      174.55      4.28 o
  -3   3   2       29.26       35.91      1.35 o
  -2   3   2      178.85      153.32      3.57 o
  -1   3   2      129.27      132.07      3.07 o
   0   3   2       24.53       16.06      0.78 o
   1   3   2      555.50      592.08      4.84 o
   2   3   2     1374.90     1494.31     13.17 o
   3   3   2        5.65        5.84      0.70 o
   4   3   2      305.03      286.99      6.88 o
   5   3   2      113.81      127.04      3.96 o
   6   3   2       29.09       28.02      1.94 o
   7   3   2       40.91       38.29      3.41 o
   8   3   2       54.89       47.11      5.37 o
   9   3   2        1.09        3.46      4.85 o
  -9   4   2       41.54       26.28      6.14 o
  -8   4   2        1.16        0.93      2.09 o
  -7   4   2      133.38      108.77      5.42 o
  -6   4   2       54.22       47.14      3.14 o
  -5   4   2       36.34       38.90      2.80 o
  -4   4   2       13.08       14.77      1.21 o
  -3   4   2      256.22      258.71      4.41 o
  -2   4   2      270.49      267.35      4.30 o
  -1   4   2      807.28      764.52      8.28 o
   0   4   2       34.27       38.87      1.40 o
   1   4   2       12.19       11.22      0.61 o
   2   4   2      744.79      839.75     13.64 o
   3   4   2       25.67       27.28      1.94 o
   4   4   2       20.23       17.27      1.54 o
   5   4   2       14.30       15.52      1.30 o
   6   4   2        2.62        2.40      0.98 o
   7   4   2      158.88      130.20      6.44 o
   8   4   2        0.14        2.16      1.57 o
   9   4   2        1.94        1.81      2.46 o
  -8   5   2       17.82       15.88      4.88 o
  -7   5   2       20.24       21.45      4.55 o
  -6   5   2       34.89       28.45      4.19 o
  -5   5   2      225.29      222.68      5.82 o
  -4   5   2       13.81       11.24      0.82 o
  -3   5   2        6.05        6.42      0.55 o
  -2   5   2        0.40        0.94      0.70 o
  -1   5   2      274.00      266.10      6.78 o
   0   5   2      366.11      363.57      8.94 o
   1   5   2       23.29       24.26      1.71 o
   2   5   2       40.55       38.73      2.66 o
   3   5   2       16.66       19.66      1.62 o
   4   5   2       22.64       12.05      1.26 o
   5   5   2       51.44       53.43      1.95 o
   6   5   2       15.52       16.88      2.32 o
   7   5   2        1.00        3.31      2.29 o
   8   5   2        0.16        0.41      2.40 o
  -8   6   2        2.07       -0.49      2.44 o
  -7   6   2      182.76      186.58     11.63 o
  -6   6   2       10.11        8.97      2.50 o
  -5   6   2        0.02        1.95      1.08 o
  -4   6   2        2.46        4.60      1.40 o
  -3   6   2       38.11       38.79      2.14 o
  -2   6   2       57.72       53.70      2.84 o
  -1   6   2     1016.87     1013.73     26.17 o
   0   6   2     1044.29     1027.84     26.01 o
   1   6   2        6.10        6.22      1.05 o
   2   6   2        0.88        0.68      0.91 o
   3   6   2        7.89        8.18      1.14 o
   4   6   2       22.10       19.58      2.07 o
   5   6   2        0.37        1.13      1.73 o
   6   6   2        3.56        2.08      1.13 o
   7   6   2       16.69       19.60      6.80 o
  -6   7   2       27.68       39.84      4.13 o
  -5   7   2        2.60        3.04      1.44 o
  -4   7   2        0.00        3.83      1.42 o
  -3   7   2       24.73       24.35      3.83 o
  -2   7   2      144.75      140.11      4.53 o
  -1   7   2     2028.76     2102.52     75.06 o
   0   7   2       37.96       26.48      3.33 o
   1   7   2      607.16      615.50     16.47 o
   2   7   2       19.98       19.63      2.46 o
   3   7   2        1.62        3.29      1.02 o
   4   7   2        3.97        4.32      1.52 o
   5   7   2        6.99        6.06      1.94 o
   6   7   2        1.99        5.52      2.77 o
  -5   8   2       26.72       41.41      2.89 o
  -4   8   2      180.57      219.17      8.62 o
  -3   8   2      484.73      518.78     14.65 o
  -2   8   2        9.14       10.11      1.89 o
  -1   8   2       50.64       50.09      2.42 o
   0   8   2       60.54       58.49      3.24 o
   1   8   2       12.30       12.96      2.25 o
   2   8   2        2.89        5.03      1.69 o
   3   8   2        8.19        7.11      1.99 o
   4   8   2        0.03        1.32      1.53 o
  -1   9   2        1.31        5.24      1.63 o
   0   9   2        0.07        2.04      1.71 o
 -10   1   3       45.96       47.83      3.10 o
  -9   1   3        9.97        3.20      1.85 o
  -8   1   3        3.68        8.22      3.59 o
  -7   1   3        0.33        2.69      0.75 o
  -6   1   3      382.02      397.75     18.69 o
  -5   1   3      278.25      279.51      7.71 o
  -4   1   3       26.07       22.61      0.76 o
  -3   1   3        3.24        1.82      0.40 o
  -2   1   3    36954.97    37061.39   1203.53 o
  -1   1   3     1373.51     1311.62     18.74 o
   0   1   3      438.99      454.44      5.57 o
   1   1   3     1037.51     1002.30     14.38 o
   2   1   3        3.72        4.40      1.01 o
   3   1   3     1763.24     1817.12     40.46 o
   4   1   3        8.07        7.02      0.76 o
   5   1   3       26.60       23.24      0.97 o
   6   1   3        7.36        6.86      0.98 o
   7   1   3      408.20      422.63     16.52 o
   8   1   3        3.50        2.03      1.32 o
   9   1   3       56.21       59.36      6.12 o
  10   1   3       22.11       20.26      4.90 o
 -10   2   3        3.79        1.82      1.51 o
  -9   2   3       10.92        9.57      2.61 o
  -8   2   3        1.94        4.35      2.17 o
  -7   2   3        3.31        5.17      1.89 o
  -6   2   3       17.69       14.86      2.29 o
  -5   2   3       70.44       69.73      2.81 o
  -4   2   3      734.01      771.43     15.27 o
  -3   2   3      122.92      147.59      3.51 o
  -2   2   3     1081.19     1008.65     10.93 o
  -1   2   3     1764.19     1835.01     14.10 o
   0   2   3       12.84       15.77      0.41 o
   1   2   3      268.67      245.66      2.27 o
   2   2   3      742.71      729.81     10.98 o
   3   2   3      226.28      265.50      4.23 o
   4   2   3      588.23      663.44      9.15 o
   5   2   3       88.80      117.55      3.30 o
   6   2   3      357.36      391.53     11.61 o
   7   2   3      154.53      164.66      7.42 o
   8   2   3        0.35       -1.02      5.17 o
   9   2   3        5.56        8.34      3.19 o
  10   2   3       10.12       12.18      4.53 o
 -10   3   3        7.01        3.85      2.01 o
  -9   3   3      121.71      113.88     11.89 o
  -8   3   3      172.51      167.36     14.82 o
  -7   3   3      123.82      113.89      5.21 o
  -6   3   3       61.24       60.29      4.20 o
  -5   3   3       37.93       41.62      4.38 o
  -4   3   3       14.34       10.93      0.82 o
  -3   3   3      362.38      409.31      5.55 o
  -2   3   3       93.94      105.98      2.59 o
  -1   3   3        3.03        5.41      0.31 o
   0   3   3      201.34      205.95      4.14 o
   1   3   3      316.19      302.63      5.13 o
   2   3   3     2553.51     2813.84     35.67 o
   3   3   3        2.69        3.25      0.51 o
   4   3   3       85.11       82.44      3.28 o
   5   3   3       19.12       16.16      1.67 o
   6   3   3       44.30       40.66      2.58 o
   7   3   3        2.23        2.65      1.42 o
   8   3   3       49.24       50.65      4.09 o
   9   3   3       17.76       13.50      4.23 o
  -9   4   3       16.36       21.67      5.17 o
  -8   4   3        0.94        0.65      1.63 o
  -7   4   3       13.82        6.18      2.49 o
  -6   4   3       20.55       19.63      1.50 o
  -5   4   3        0.02        1.76      0.67 o
  -4   4   3       34.49       30.49      2.47 o
  -3   4   3        1.43        1.83      0.54 o
  -2   4   3     1335.47     1320.61     19.19 o
  -1   4   3      259.93      245.73      3.09 o
   0   4   3      114.12      116.40      3.36 o
   1   4   3       36.53       30.71      1.27 o
   2   4   3     1356.64     1459.47     22.34 o
   3   4   3      390.16      424.11     10.55 o
   4   4   3       23.29       21.07      1.97 o
   5   4   3      144.42      144.43      5.10 o
   6   4   3       31.49       19.78      2.74 o
   7   4   3       46.30       48.30      6.65 o
   8   4   3        0.41        2.73      1.57 o
   9   4   3        5.18        4.77      2.19 o
  -8   5   3        6.05        5.91      2.69 o
  -7   5   3       15.41       15.72      3.36 o
  -6   5   3       17.89       16.06      2.47 o
  -5   5   3      174.35      168.46      4.49 o
  -4   5   3        2.85        5.44      0.58 o
  -3   5   3      470.48      435.41      7.58 o
  -2   5   3       39.37       33.61      2.28 o
  -1   5   3       17.17       15.98      1.43 o
   0   5   3       54.52       51.24      2.11 o
   1   5   3        6.61        8.36      0.81 o
   2   5   3        7.40        5.58      0.51 o
   3   5   3       22.16       21.82      1.50 o
   4   5   3      436.50      387.32     11.76 o
   5   5   3      200.83      163.81      4.38 o
   6   5   3        1.16        2.70      0.81 o
   7   5   3        0.43        2.06      1.46 o
   8   5   3        0.55       -0.10      2.64 o
  -8   6   3        5.01        7.89      4.73 o
  -7   6   3       18.46       15.17      6.87 o
  -6   6   3      115.28      104.42      9.80 o
  -5   6   3       47.63       52.31      4.78 o
  -4   6   3      124.97      124.79      4.19 o
  -3   6   3        4.44        4.21      1.71 o
  -2   6   3      585.70      566.55     13.84 o
  -1   6   3       87.48       85.97      3.23 o
   0   6   3      788.75      769.04     19.62 o
   1   6   3       10.47        9.65      1.85 o
   2   6   3       32.96       28.42      1.80 o
   3   6   3       57.43       44.14      1.69 o
   4   6   3        3.12        7.32      1.65 o
   5   6   3       59.98       54.17      3.28 o
   6   6   3        0.18        3.43      1.80 o
   7   6   3       18.17       15.25      5.46 o
  -6   7   3       48.63       63.67      3.12 o
  -5   7   3       16.02       23.55      5.38 o
  -4   7   3        0.12        0.73      1.71 o
  -3   7   3      111.72      117.40      6.68 o
  -2   7   3       68.45       67.47      3.16 o
  -1   7   3      661.76      667.96     17.27 o
   0   7   3        7.46        7.36      1.18 o
   1   7   3       14.42       12.56      1.65 o
   2   7   3       26.34       26.18      4.35 o
   3   7   3        0.43        0.35      1.72 o
   4   7   3       23.36       28.86      2.41 o
   5   7   3       10.34       14.83      3.59 o
   6   7   3        0.01       -0.77      1.64 o
  -5   8   3       12.78       12.77      1.42 o
  -4   8   3       31.77       53.04      4.52 o
  -3   8   3      108.31      105.83      3.83 o
  -2   8   3      123.01      120.95      5.48 o
  -1   8   3        1.80        1.59      1.64 o
   0   8   3       15.32       11.78      2.30 o
   1   8   3       64.02       62.24      2.96 o
   2   8   3        2.11        2.86      1.30 o
   3   8   3        2.08        4.36      1.53 o
   4   8   3        3.17        0.95      1.43 o
   0   9   3       13.70       11.65      2.11 o
 -10   0   4        0.07       -1.37      2.56 o
  -9   0   4        1.70       -2.26      2.37 o
  -8   0   4      104.89      106.90      7.23 o
  -7   0   4      850.94      824.48     38.12 o
  -6   0   4        0.42        1.17      0.88 o
  -5   0   4       77.80       65.98      6.90 o
  -4   0   4       10.09       10.45      1.54 o
  -3   0   4      258.07      256.02     16.14 o
  -2   0   4     1926.61     1878.67     83.25 o
  -1   0   4       20.66       20.96      1.12 o
   0   0   4    11258.91    10884.39    499.97 o
   1   0   4      504.13      476.74      9.86 o
   2   0   4      781.01      691.79     33.36 o
   3   0   4      434.61      399.52     10.73 o
   4   0   4      344.43      375.52     12.78 o
   5   0   4       93.96       89.74      7.11 o
   6   0   4       49.35       49.15      3.34 o
   7   0   4       12.80        7.74      4.07 o
   8   0   4       46.98       44.98      4.67 o
   9   0   4     3352.66     3816.33   2890.51 o
  10   0   4      289.27      315.42     24.29 o
 -10   1   4        2.22        5.32      2.80 o
  -9   1   4        1.97        0.41      4.38 o
  -8   1   4       44.26       50.31      3.41 o
  -7   1   4        2.17        7.31      1.20 o
  -6   1   4      835.36      863.03     39.96 o
  -5   1   4      726.13      764.62     17.93 o
  -4   1   4     1501.06     1624.85     23.78 o
  -3   1   4       89.57      103.40      2.91 o
  -2   1   4    39150.44    38703.27   1256.32 o
  -1   1   4    13908.58    13736.21    446.01 o
   0   1   4       60.85       47.89      0.62 o
   1   1   4      148.02      163.37      2.54 o
   2   1   4       12.03       10.51      1.24 o
   3   1   4       14.75       16.58      1.66 o
   4   1   4      154.35      182.04      4.30 o
   5   1   4       14.63       12.60      1.04 o
   6   1   4      290.14      291.23      9.86 o
   7   1   4       33.78       32.02      3.01 o
   8   1   4      215.79      221.57     10.68 o
   9   1   4       24.96       24.94      3.25 o
  10   1   4       16.79       11.25      6.10 o
 -10   2   4        4.55        7.49      2.94 o
  -9   2   4        0.07        1.14      2.15 o
  -8   2   4        3.26        6.93      2.36 o
  -7   2   4       33.73       33.20      5.43 o
  -6   2   4        6.06        5.34      1.40 o
  -5   2   4       86.17       98.83      3.37 o
  -4   2   4      310.34      340.28      4.65 o
  -3   2   4     1154.85     1258.76     14.68 o
  -2   2   4     1682.78     1637.82     22.39 o
  -1   2   4       50.64       56.10      0.82 o
   0   2   4     1647.02     1706.23     15.56 o
   1   2   4        4.51        3.84      0.32 o
   2   2   4       10.31        9.65      0.44 o
   3   2   4      135.89      142.56      3.93 o
   4   2   4      126.80      147.71      4.16 o
   5   2   4      665.00      778.31     22.67 o
   6   2   4        2.60        1.88      1.38 o
   7   2   4      101.22       98.34      4.75 o
   8   2   4       34.69       34.79      8.23 o
   9   2   4       39.10       35.62      3.35 o
  10   2   4       16.29       16.45      2.14 o
 -10   3   4        1.86        2.63      1.39 o
  -9   3   4        2.82        2.96      1.81 o
  -8   3   4      266.81      261.68     22.83 o
  -7   3   4       56.89       53.31      6.96 o
  -6   3   4        6.64        7.01      0.98 o
  -5   3   4        3.50        3.59      0.93 o
  -4   3   4       25.71       24.31      2.14 o
  -3   3   4        3.59        3.81      0.84 o
  -2   3   4       28.52       33.80      0.96 o
  -1   3   4      639.21      586.44      5.63 o
   0   3   4        2.43        5.43      0.30 o
   1   3   4     9607.49    10054.64    118.59 o
   2   3   4      411.23      433.75      6.06 o
   3   3   4      228.40      224.19      4.14 o
   4   3   4       27.23       23.81      2.31 o
   5   3   4       46.70       42.89      3.84 o
   6   3   4      101.80       97.31      3.58 o
   7   3   4        0.06       -0.86      3.12 o
   8   3   4        0.07        5.95      2.12 o
   9   3   4       11.62        5.55      1.96 o
  -9   4   4       34.32       25.66      5.98 o
  -8   4   4       29.90       27.74      3.36 o
  -7   4   4        0.00       -0.04      1.23 o
  -6   4   4        6.04        4.41      1.33 o
  -5   4   4        1.97        2.60      0.82 o
  -4   4   4       12.39       15.18      1.55 o
  -3   4   4        0.03        1.31      0.83 o
  -2   4   4      427.51      411.86      7.08 o
  -1   4   4      495.87      538.92      5.93 o
   0   4   4      399.74      378.17      4.53 o
   1   4   4      135.64      147.14      1.91 o
   2   4   4       60.09       63.82      1.79 o
   3   4   4      737.39      769.89     20.51 o
   4   4   4        9.06        9.45      1.48 o
   5   4   4        0.01        1.55      0.91 o
   6   4   4       83.73       71.09      2.55 o
   7   4   4       34.42       30.30      7.13 o
   8   4   4        0.02        1.06      2.92 o
   9   4   4        0.41        6.32      3.21 o
  -8   5   4       13.35       11.64      3.72 o
  -7   5   4        0.07        0.07      1.53 o
  -6   5   4       33.08       32.37      4.73 o
  -5   5   4        6.68        4.49      0.89 o
  -4   5   4      215.11      211.36      5.99 o
  -3   5   4     3005.52     3111.10     52.97 o
  -2   5   4      225.97      209.36      4.47 o
  -1   5   4      185.18      189.82      4.97 o
   0   5   4       32.33       27.23      1.88 o
   1   5   4       68.30       58.29      1.49 o
   2   5   4      111.04      113.19      2.34 o
   3   5   4        5.87        5.16      0.99 o
   4   5   4       23.43       18.02      1.19 o
   5   5   4      495.79      387.89      9.79 o
   6   5   4        0.01        0.15      0.79 o
   7   5   4        5.55        3.69      2.08 o
   8   5   4       17.86        8.58      3.23 o
  -8   6   4        2.88        9.06      2.19 o
  -7   6   4        0.21       -1.35      2.92 o
  -6   6   4      193.41      184.68     16.92 o
  -5   6   4        8.41       11.44      2.19 o
  -4   6   4       48.29       46.03      3.05 o
  -3   6   4      151.48      149.91      4.23 o
  -2   6   4       95.19       90.71      3.05 o
  -1   6   4     1757.12     1797.06     49.78 o
   0   6   4      134.15      122.16      3.65 o
   1   6   4        2.27        3.13      0.82 o
   2   6   4       49.18       48.90      2.63 o
   3   6   4      117.34       97.62      3.45 o
   4   6   4       17.09       17.81      2.12 o
   5   6   4        0.94        3.97      1.29 o
   6   6   4       25.88       28.32      3.70 o
   7   6   4        1.90        7.84      4.31 o
  -6   7   4        0.00        3.82      2.34 o
  -5   7   4       14.75       17.30      4.07 o
  -4   7   4        3.03        4.25      1.52 o
  -3   7   4        5.14        4.70      5.00 o
  -2   7   4        5.77        3.83      1.53 o
  -1   7   4       55.14       58.99      3.48 o
   0   7   4      156.06      157.33      4.15 o
   1   7   4       59.56       61.33      3.36 o
   2   7   4       49.12       49.40      3.46 o
   3   7   4       32.57       35.33      3.06 o
   4   7   4        9.44        8.22      1.68 o
   5   7   4       16.70       15.51      3.43 o
   6   7   4        6.15        4.77      1.99 o
  -5   8   4        2.63        5.07      1.74 o
  -4   8   4      634.02      700.03     51.18 o
  -3   8   4      164.19      188.71     11.57 o
  -2   8   4      100.00       93.73      4.21 o
  -1   8   4       19.19       16.88      2.98 o
   0   8   4        3.88        4.15      1.99 o
   1   8   4        1.41        3.87      1.55 o
   2   8   4       44.24       42.77      2.17 o
   3   8   4       16.23       14.94      2.92 o
   4   8   4       74.72       76.69      3.72 o
 -10   1   5        2.08        1.94      1.62 o
  -9   1   5        3.18        3.52      1.92 o
  -8   1   5        0.18        0.92      1.29 o
  -7   1   5       31.95       30.50      3.11 o
  -6   1   5        5.09        6.34      1.46 o
  -5   1   5      589.02      648.90     12.23 o
  -4   1   5       15.92       18.04      0.76 o
  -3   1   5     1316.85     1463.65     36.94 o
  -2   1   5       83.52       79.64      1.64 o
  -1   1   5     8362.15     8441.58    274.13 o
   0   1   5      343.16      334.71      3.15 o
   1   1   5      307.79      302.06      8.85 o
   2   1   5       23.59       19.28      0.79 o
   3   1   5        1.36        5.17      1.94 o
   4   1   5     1767.13     1892.11     42.65 o
   5   1   5       69.58       68.19      2.72 o
   6   1   5       46.29       44.88      1.52 o
   7   1   5      138.09      135.89      6.01 o
   8   1   5      113.32      109.55      8.95 o
   9   1   5       15.99       10.11      2.95 o
  10   1   5        2.89        5.20      3.29 o
 -10   2   5        4.86        6.71      2.94 o
  -9   2   5        0.95        5.61      2.14 o
  -8   2   5        0.22        3.06      1.55 o
  -7   2   5        3.73        4.61      2.75 o
  -6   2   5       81.40       79.62      2.57 o
  -5   2   5      305.46      355.05      8.36 o
  -4   2   5     2767.49     3089.68     39.85 o
  -3   2   5       99.52      121.59      3.18 o
  -2   2   5     1297.10     1308.15     22.86 o
  -1   2   5       14.89       14.52      0.53 o
   0   2   5     1709.35     1704.58     17.02 o
   1   2   5        7.93        7.67      0.46 o
   2   2   5      209.28      215.96      6.41 o
   3   2   5      307.26      302.83      5.15 o
   4   2   5        0.50        1.80      0.83 o
   5   2   5       54.12       67.87      2.25 o
   6   2   5      202.25      232.27      5.74 o
   7   2   5       32.35       30.54      7.69 o
   8   2   5       32.96       30.77      8.95 o
   9   2   5        4.21        4.48      2.53 o
  10   2   5        1.29        3.45      1.52 o
 -10   3   5        0.70       -1.55      1.55 o
  -9   3   5        9.91       10.39      3.10 o
  -8   3   5       24.46       31.40      7.49 o
  -7   3   5       17.77       11.31      1.93 o
  -6   3   5       62.29       63.22      2.46 o
  -5   3   5       75.76       66.24      2.93 o
  -4   3   5       72.55       73.60      2.95 o
  -3   3   5       51.26       54.29      2.50 o
  -2   3   5       20.58       19.49      0.74 o
  -1   3   5       26.19       24.42      0.72 o
   0   3   5     3531.72     3850.12     33.94 o
   1   3   5     2290.04     2419.76     25.99 o
   2   3   5      191.66      198.42      2.65 o
   3   3   5      134.82      138.04      2.91 o
   4   3   5       34.08       35.30      3.30 o
   5   3   5      335.08      321.12      9.47 o
   6   3   5      110.32      100.00      3.10 o
   7   3   5        0.02        0.63      2.88 o
   8   3   5       38.81       37.23      3.33 o
   9   3   5       22.09       26.39      6.22 o
  -9   4   5       38.31       42.01      5.24 o
  -8   4   5       14.47       13.47      3.44 o
  -7   4   5        4.90        3.21      1.04 o
  -6   4   5       58.46       58.41      3.19 o
  -5   4   5       33.17       30.35      2.75 o
  -4   4   5        3.08        5.02      0.90 o
  -3   4   5       24.16       23.49      1.86 o
  -2   4   5      583.05      588.51     10.02 o
  -1   4   5       23.65       25.67      1.27 o
   0   4   5      559.74      576.45      6.19 o
   1   4   5       20.43       19.63      0.80 o
   2   4   5        9.23        6.30      0.61 o
   3   4   5      425.24      472.03     12.71 o
   4   4   5        2.79        2.81      0.73 o
   5   4   5        1.69        2.84      0.52 o
   6   4   5        9.55       10.68      1.67 o
   7   4   5        5.35        3.82      1.87 o
   8   4   5        0.27        1.96      1.29 o
   9   4   5        2.23        3.82      1.78 o
  -8   5   5        5.81        4.68      2.34 o
  -7   5   5        0.47        1.89      0.84 o
  -6   5   5        0.57        1.81      0.72 o
  -5   5   5        7.24        5.44      0.77 o
  -4   5   5      264.89      250.51      7.06 o
  -3   5   5      570.87      562.79     10.05 o
  -2   5   5     1515.00     1494.55     29.06 o
  -1   5   5        7.69        8.39      0.59 o
   0   5   5      294.03      277.12      6.26 o
   1   5   5       54.78       56.87      1.54 o
   2   5   5        0.92        1.44      0.55 o
   3   5   5      342.89      350.58      6.79 o
   4   5   5        0.05        1.80      0.60 o
   5   5   5      397.26      350.72     10.69 o
   6   5   5       35.73       32.25      5.16 o
   7   5   5       14.22        7.21      5.13 o
   8   5   5        0.94        4.03      2.60 o
  -8   6   5       13.38       15.86      2.88 o
  -7   6   5       38.15       28.05      5.80 o
  -6   6   5       58.35       49.53      5.16 o
  -5   6   5       25.22       31.55      5.30 o
  -4   6   5        0.75       -0.32      2.22 o
  -3   6   5       12.35        9.63      1.70 o
  -2   6   5        1.04        2.42      0.89 o
  -1   6   5     1241.32     1242.72     35.56 o
   0   6   5        6.58        7.36      0.94 o
   1   6   5       16.76       17.08      1.44 o
   2   6   5       45.73       33.09      2.19 o
   3   6   5        0.00        3.55      0.64 o
   4   6   5       18.72       20.79      2.48 o
   5   6   5        0.74        3.27      1.07 o
   6   6   5        1.54        5.91      1.99 o
   7   6   5      185.62      196.35     15.84 o
  -6   7   5      131.20      154.43      5.45 o
  -5   7   5        7.33        7.81      1.94 o
  -4   7   5        0.58        2.72      1.35 o
  -3   7   5        7.03        8.86      1.69 o
  -2   7   5      180.54      175.20     11.04 o
  -1   7   5       55.63       60.03      4.65 o
   0   7   5       23.46       20.84      2.66 o
   1   7   5        4.08        3.16      1.66 o
   2   7   5        1.42        4.65      2.32 o
   3   7   5        0.28        2.47      1.17 o
   4   7   5       23.92       23.89      3.19 o
   5   7   5        2.11        2.25      1.72 o
   6   7   5        0.00        1.30      1.48 o
  -4   8   5       19.78       12.57      2.34 o
  -3   8   5      716.37      756.11     21.38 o
  -2   8   5       17.03       14.35      3.62 o
  -1   8   5        4.92        3.60      2.01 o
   0   8   5        0.18        4.37      1.68 o
   1   8   5       24.62       28.37      2.65 o
   2   8   5        4.95        5.15      1.91 o
   3   8   5       21.97       22.23      4.25 o
   4   8   5       35.55       35.56      3.49 o
 -10   0   6        0.35        6.34      3.53 o
  -9   0   6       21.03       25.18      7.80 o
  -8   0   6      440.99      421.57     28.79 o
  -7   0   6      371.27      367.23     25.33 o
  -6   0   6      497.21      498.73     32.99 o
  -5   0   6      236.89      250.36     12.30 o
  -4   0   6      406.90      425.80     11.61 o
  -3   0   6     6082.52     5740.89    141.16 o
  -2   0   6      152.64      142.55      7.46 o
  -1   0   6     2219.13     2372.62     52.74 o
   0   0   6     3335.11     3333.71     67.13 o
   1   0   6     7202.40     6805.40    312.50 o
   2   0   6      231.68      246.87      7.96 o
   3   0   6     1432.96     1446.08     36.32 o
   4   0   6      309.01      300.75     10.49 o
   5   0   6     1059.51     1021.11    175.29 o
   6   0   6       38.74       39.55      7.39 o
   7   0   6        0.00        0.83      2.33 o
   8   0   6       73.42       69.45      6.14 o
   9   0   6      138.21      142.79     14.22 o
  10   0   6      184.59      183.93     14.92 o
 -10   1   6        6.85        5.53      2.30 o
  -9   1   6        0.12        4.38      2.59 o
  -8   1   6        0.10        1.43      1.81 o
  -7   1   6       58.90       54.43      4.06 o
  -6   1   6       42.98       37.13      3.34 o
  -5   1   6      458.71      497.97      9.45 o
  -4   1   6       96.38       81.89      5.92 o
  -3   1   6      105.32      105.38      5.17 o
  -2   1   6     2698.22     2778.22     58.32 o
  -1   1   6      499.38      518.32      7.59 o
   0   1   6     3316.63     3288.72     28.21 o
   1   1   6       48.25       51.12      1.02 o
   2   1   6     1056.54     1086.80     24.44 o
   3   1   6      220.36      232.55     12.85 o
   4   1   6      738.50      765.41     17.71 o
   5   1   6      355.79      382.11     15.49 o
   6   1   6      157.20      154.94      4.54 o
   7   1   6     1903.43     2075.43     78.05 o
   8   1   6        0.17        0.43      3.26 o
   9   1   6       35.77       36.57      6.18 o
  10   1   6        3.75        0.48      4.44 o
 -10   2   6       66.00       66.36      4.62 o
  -9   2   6        2.07        1.13      2.41 o
  -8   2   6       24.99       23.55      4.64 o
  -7   2   6        4.64        5.78      1.69 o
  -6   2   6      154.02      168.31      4.52 o
  -5   2   6       13.90       11.43      0.98 o
  -4   2   6     9089.36    10060.14    294.55 o
  -3   2   6      286.78      276.80      7.17 o
  -2   2   6      234.61      224.49      7.58 o
  -1   2   6      711.21      748.29      9.23 o
   0   2   6       89.29       73.50      1.69 o
   1   2   6       77.74       85.06      1.20 o
   2   2   6        5.95        6.44      0.49 o
   3   2   6      343.97      342.98      8.21 o
   4   2   6      283.21      268.31      7.47 o
   5   2   6       55.96       59.44      2.34 o
   6   2   6      190.51      211.59      7.34 o
   7   2   6      111.19      107.69      5.38 o
   8   2   6        0.03        0.95      2.88 o
   9   2   6       19.61       17.99      5.61 o
 -10   3   6        3.17        2.12      1.27 o
  -9   3   6       34.01       29.99      4.11 o
  -8   3   6        2.62        2.84      1.79 o
  -7   3   6       15.61       11.67      1.95 o
  -6   3   6      197.09      204.56      7.08 o
  -5   3   6       76.74       75.84      2.49 o
  -4   3   6      182.35      183.96      4.60 o
  -3   3   6      190.29      183.15      3.70 o
  -2   3   6       57.34       58.28      2.25 o
  -1   3   6       14.61       16.80      0.77 o
   0   3   6     3452.60     3755.02     31.65 o
   1   3   6      150.01      142.84      3.69 o
   2   3   6      269.30      318.59      4.80 o
   3   3   6       82.50       74.87      3.48 o
   4   3   6        3.37        4.56      0.75 o
   5   3   6       15.77       15.69      1.61 o
   6   3   6       11.92        7.72      1.86 o
   7   3   6       41.47       46.32      8.30 o
   8   3   6        6.73        9.23      2.69 o
   9   3   6       10.66        7.23      3.96 o
  -9   4   6       67.48       65.64      5.87 o
  -8   4   6       12.69       14.63      3.91 o
  -7   4   6        6.73        5.80      1.91 o
  -6   4   6       60.69       60.59      2.11 o
  -5   4   6      100.83       98.38      3.65 o
  -4   4   6       37.96       37.67      3.40 o
  -3   4   6       26.31       23.41      1.84 o
  -2   4   6        8.27        9.07      0.75 o
  -1   4   6       77.53       73.98      1.98 o
   0   4   6      860.73      996.06     10.74 o
   1   4   6       23.04       22.94      0.94 o
   2   4   6      527.49      566.83     10.00 o
   3   4   6        4.39        5.77      0.83 o
   4   4   6       45.85       43.86      1.66 o
   5   4   6        0.17        1.71      0.72 o
   6   4   6        3.53        3.97      1.22 o
   7   4   6       33.78       31.57      3.97 o
   8   4   6       61.96       58.05      3.45 o
   9   4   6       11.27       13.63      3.37 o
  -8   5   6        0.22        0.52      4.29 o
  -7   5   6        9.45        9.93      2.03 o
  -6   5   6       33.12       27.67      3.53 o
  -5   5   6       13.59       13.64      1.81 o
  -4   5   6       62.16       54.64      2.33 o
  -3   5   6        6.10        6.60      1.00 o
  -2   5   6     2079.12     2050.93     41.00 o
  -1   5   6        0.58        2.04      0.39 o
   0   5   6       95.63       90.05      2.11 o
   1   5   6        5.72        5.66      0.61 o
   2   5   6       79.77       77.23      1.74 o
   3   5   6        9.18       11.46      0.81 o
   4   5   6      110.03       76.55      3.61 o
   5   5   6       45.55       36.74      4.78 o
   6   5   6       81.51       70.94      4.14 o
   7   5   6      113.33      118.69      9.76 o
   8   5   6       21.18       21.08      5.19 o
  -8   6   6       32.73       32.87      5.58 o
  -7   6   6       48.60       48.01      3.10 o
  -6   6   6        7.42        8.14      1.63 o
  -5   6   6        2.54        5.52      1.87 o
  -4   6   6       43.77       47.86      4.45 o
  -3   6   6      100.60       98.72      3.42 o
  -2   6   6       73.80       70.79      4.15 o
  -1   6   6       83.73       77.44      4.30 o
   0   6   6       53.51       51.09      2.46 o
   1   6   6        0.38        1.77      1.21 o
   2   6   6      297.68      279.46      8.28 o
   3   6   6      102.87       79.86      2.90 o
   4   6   6       11.43       13.55      2.07 o
   5   6   6       12.92       10.33      1.54 o
   6   6   6        0.03        1.06      0.98 o
   7   6   6        0.03       -0.54      2.99 o
  -6   7   6      237.01      287.93     12.76 o
  -5   7   6        0.98        0.44      1.12 o
  -4   7   6        3.63        3.43      1.43 o
  -3   7   6        5.33        5.36      1.47 o
  -2   7   6       39.05       42.00      5.22 o
  -1   7   6       22.58       18.36      2.18 o
   0   7   6        8.05        9.86      1.72 o
   1   7   6       39.36       35.70      4.13 o
   2   7   6        1.32        2.57      1.42 o
   3   7   6      135.11      128.87      6.25 o
   4   7   6        7.99        5.53      2.22 o
   5   7   6        0.78        3.67      1.35 o
   6   7   6       10.51       10.78      1.75 o
  -4   8   6       29.55       25.59      4.27 o
  -3   8   6      440.28      436.14     12.32 o
  -2   8   6        0.12       -0.27      1.45 o
  -1   8   6        4.00        1.43      1.63 o
   0   8   6        9.37       12.39      2.71 o
   1   8   6        1.15        0.96      1.28 o
   2   8   6        0.00        2.94      1.48 o
   3   8   6       12.82       13.96      2.67 o
   4   8   6       11.83        9.29      1.20 o
 -10   1   7       18.66       19.30      4.66 o
  -9   1   7       95.74       87.96      7.10 o
  -8   1   7        0.01        5.24      2.53 o
  -7   1   7       24.82       25.69      2.86 o
  -6   1   7       22.91       20.28      1.55 o
  -5   1   7       10.86       10.68      0.71 o
  -4   1   7     1639.35     1523.22     34.46 o
  -3   1   7      241.40      225.84     12.44 o
  -2   1   7     3560.45     3836.66    110.01 o
  -1   1   7      179.10      172.46      2.68 o
   0   1   7       87.99      100.61      1.93 o
   1   1   7      155.55      160.41      3.47 o
   2   1   7      144.59      158.62      6.19 o
   3   1   7      405.34      455.15      8.67 o
   4   1   7       54.19       52.84      4.39 o
   5   1   7      104.03      131.00      6.55 o
   6   1   7       32.21       31.05      3.31 o
   7   1   7     1719.99     1891.92     73.34 o
   8   1   7       91.09      100.04      9.16 o
   9   1   7        7.82        1.75      2.62 o
  10   1   7        0.91        0.61      1.63 o
 -10   2   7      107.56      121.42      7.29 o
  -9   2   7        1.43        3.72      2.66 o
  -8   2   7        9.79        9.53      5.27 o
  -7   2   7        1.28        1.49      1.26 o
  -6   2   7      126.72      131.42      2.69 o
  -5   2   7       73.83       83.45      2.41 o
  -4   2   7     6631.31     7035.63    143.52 o
  -3   2   7      772.91      875.77     28.82 o
  -2   2   7      362.64      399.88     10.85 o
  -1   2   7      716.41      742.04      7.71 o
   0   2   7        0.55        0.86      0.33 o
   1   2   7        3.28        3.10      0.49 o
   2   2   7        3.82        3.79      0.54 o
   3   2   7        0.06        2.31      0.77 o
   4   2   7       35.89       27.93      2.03 o
   5   2   7      156.92      146.17      5.19 o
   6   2   7      214.62      203.03      8.50 o
   7   2   7        0.20        1.44      2.12 o
   8   2   7        5.63        7.62      2.71 o
   9   2   7        0.01        5.58      2.46 o
 -10   3   7        5.51        4.10      2.01 o
  -9   3   7        8.99        9.29      2.76 o
  -8   3   7       39.86       33.39      7.88 o
  -7   3   7        0.01        2.84      0.98 o
  -6   3   7       57.39       57.48      2.38 o
  -5   3   7       99.09       93.50      3.00 o
  -4   3   7      573.20      554.23     12.96 o
  -3   3   7      652.82      646.96     10.56 o
  -2   3   7        0.20        1.27      0.32 o
  -1   3   7       69.01       83.42      2.09 o
   0   3   7      780.82      808.19      7.40 o
   1   3   7     1819.17     1981.04     22.21 o
   2   3   7      199.43      233.32      5.55 o
   3   3   7      315.67      327.23      9.05 o
   4   3   7       28.32       27.72      3.21 o
   5   3   7        3.60        5.39      0.72 o
   6   3   7       28.35       27.68      1.75 o
   7   3   7      100.02       96.79      5.02 o
   8   3   7       46.31       43.39     13.88 o
   9   3   7       18.75       22.93      5.54 o
  -9   4   7       13.12        6.81      2.66 o
  -8   4   7       10.07       10.09      2.75 o
  -7   4   7       18.41       17.83      3.41 o
  -6   4   7       10.65       10.72      1.59 o
  -5   4   7     1585.57     1673.36     55.66 o
  -4   4   7      202.98      204.51      6.13 o
  -3   4   7      230.16      237.07      6.51 o
  -2   4   7      157.09      169.18      5.24 o
  -1   4   7     1409.98     1549.54     23.71 o
   0   4   7      763.17      773.81     12.28 o
   1   4   7       16.83       18.04      0.72 o
   2   4   7        3.62        4.86      0.65 o
   3   4   7      119.43      113.10      3.41 o
   4   4   7      205.27      195.25      4.37 o
   5   4   7       19.16       18.99      1.45 o
   6   4   7       12.39       11.49      1.55 o
   7   4   7       82.23       78.33      5.53 o
   8   4   7        0.31       -1.69      1.69 o
  -8   5   7        0.27        2.04      1.55 o
  -7   5   7        0.98        3.25      1.22 o
  -6   5   7       61.56       53.31      7.70 o
  -5   5   7       81.55       80.25      2.42 o
  -4   5   7      189.77      180.43      4.25 o
  -3   5   7     1863.22     1908.19     35.24 o
  -2   5   7      352.99      334.14      7.10 o
  -1   5   7        8.24        6.14      0.54 o
   0   5   7       26.69       30.44      1.87 o
   1   5   7        2.42        4.37      0.50 o
   2   5   7       34.95       30.78      2.14 o
   3   5   7       41.59       39.11      2.09 o
   4   5   7       50.11       39.18      1.91 o
   5   5   7       19.15       15.81      1.88 o
   6   5   7      393.98      448.97     18.10 o
   7   5   7        1.92        1.50      1.13 o
   8   5   7        0.29        8.03      6.02 o
  -7   6   7       55.45       61.04     11.35 o
  -6   6   7       44.84       44.69      3.37 o
  -5   6   7       74.38       75.38      5.03 o
  -4   6   7      105.61      105.90      4.17 o
  -3   6   7        0.99        2.90      1.37 o
  -2   6   7      237.62      241.31      7.14 o
  -1   6   7        1.73        0.06      0.96 o
   0   6   7        0.22       -0.74      0.74 o
   1   6   7        9.81       13.40      1.68 o
   2   6   7       13.18        9.51      1.66 o
   3   6   7      357.63      308.73      9.51 o
   4   6   7        0.03        0.31      1.37 o
   5   6   7       14.68       12.83      1.77 o
   6   6   7       28.01       25.38      1.48 o
   7   6   7      127.78      148.09     12.30 o
  -6   7   7      169.37      200.77      7.94 o
  -5   7   7        2.21        2.70      1.46 o
  -4   7   7        3.21        2.80      1.70 o
  -3   7   7       25.14       22.95      3.48 o
  -2   7   7        9.33       10.17      2.23 o
  -1   7   7       66.20       64.48      4.30 o
   0   7   7       89.49       90.41      3.18 o
   1   7   7       62.35       50.83      3.71 o
   2   7   7       27.15       20.39      3.07 o
   3   7   7       17.77       24.45      3.09 o
   4   7   7       66.74       69.12      3.76 o
   5   7   7        0.91        1.86      1.05 o
   6   7   7        6.79        7.98      1.79 o
  -4   8   7       37.82       40.06      2.71 o
  -3   8   7       19.02       20.69      4.27 o
  -2   8   7       43.32       39.31      2.17 o
  -1   8   7       20.03       18.85      2.66 o
   0   8   7        0.93        1.85      1.49 o
   1   8   7        0.00        1.61      1.88 o
   2   8   7        0.17        1.06      1.20 o
   3   8   7        8.79        7.88      2.21 o
   4   8   7        1.88        1.47      1.33 o
 -10   0   8        5.52        7.63      4.24 o
  -9   0   8       32.54       30.00     27.91 o
  -8   0   8      198.34      190.77     13.75 o
  -7   0   8     1849.22     2041.08    136.04 o
  -6   0   8      125.09      120.99      7.82 o
  -5   0   8       85.14       79.10      6.33 o
  -4   0   8      928.80      861.56     28.00 o
  -3   0   8      195.85      196.24     13.20 o
  -2   0   8      993.18      995.48     55.51 o
  -1   0   8      335.69      313.70     11.11 o
   0   0   8      115.89       94.41      2.48 o
   1   0   8      103.36      109.56      2.81 o
   2   0   8     7363.90     8089.80    198.61 o
   3   0   8      625.62      631.87     16.60 o
   4   0   8      178.64      207.73      7.64 o
   5   0   8        6.73        6.80      1.95 o
   6   0   8       46.31       41.29      5.42 o
   7   0   8       70.97       67.02      5.19 o
   8   0   8       10.57        7.77      5.52 o
   9   0   8      101.47       89.37      6.98 o
 -10   1   8        0.04        5.63      2.39 o
  -9   1   8      136.91      112.53      7.85 o
  -8   1   8        9.19       10.17      2.44 o
  -7   1   8        5.15        3.77      0.58 o
  -6   1   8       20.90       22.07      1.65 o
  -5   1   8        9.91       11.99      2.81 o
  -4   1   8       36.08       26.80      2.33 o
  -3   1   8        2.30        2.04      0.77 o
  -2   1   8       32.60       33.36      1.19 o
  -1   1   8     1474.21     1467.57     17.20 o
   0   1   8      375.71      366.34      3.86 o
   1   1   8     1851.19     1989.03     45.54 o
   2   1   8      142.19      149.15      7.17 o
   3   1   8     1405.76     1505.26     34.04 o
   4   1   8     1896.24     2000.15     88.96 o
   5   1   8       97.83      100.83      5.78 o
   6   1   8      155.94      166.10      8.45 o
   7   1   8      760.68      823.77     32.48 o
   8   1   8      575.00      654.13     56.51 o
   9   1   8        0.10        4.73      2.48 o
 -10   2   8       36.11       34.59      4.54 o
  -9   2   8       10.35        8.11      2.72 o
  -8   2   8       28.46       25.23      6.63 o
  -7   2   8       99.91      106.78      6.32 o
  -6   2   8        1.17        1.68      0.41 o
  -5   2   8      260.62      287.59      8.52 o
  -4   2   8      141.71      151.19      3.55 o
  -3   2   8     4888.34     5124.29    114.26 o
  -2   2   8     1952.53     2209.21     60.95 o
  -1   2   8      408.20      469.20      7.03 o
   0   2   8        0.76        2.19      0.36 o
   1   2   8        3.52        3.92      0.40 o
   2   2   8      426.24      396.12      7.52 o
   3   2   8      103.50       89.78      6.40 o
   4   2   8      114.95       99.01      5.50 o
   5   2   8      159.18      142.60      5.10 o
   6   2   8      495.40      491.16     19.17 o
   7   2   8       20.63       24.13      4.55 o
   8   2   8       36.50       40.63      4.95 o
   9   2   8       28.89       29.99      7.05 o
 -10   3   8       20.82       10.38      1.70 o
  -9   3   8        1.99        3.71      1.91 o
  -8   3   8       10.03        9.72      3.39 o
  -7   3   8      133.42      139.19      5.02 o
  -6   3   8      391.39      425.81     14.45 o
  -5   3   8      265.21      267.41      7.86 o
  -4   3   8      279.37      262.35      8.75 o
  -3   3   8      268.27      270.00      7.47 o
  -2   3   8      452.26      484.73      8.81 o
  -1   3   8       81.82       82.60      3.11 o
   0   3   8      542.13      580.29      6.69 o
   1   3   8      870.43      966.68     11.74 o
   2   3   8       85.82       96.15      4.77 o
   3   3   8       30.19       27.89      2.11 o
   4   3   8       10.54       11.46      1.51 o
   5   3   8       98.76      103.42      4.87 o
   6   3   8        0.36        1.26      0.70 o
   7   3   8        6.31        4.08      1.93 o
   8   3   8        1.56        1.19      2.90 o
   9   3   8       14.02       11.06      2.90 o
  -9   4   8        1.83        3.60      2.69 o
  -8   4   8       15.61        9.12      2.58 o
  -7   4   8        7.73        8.42      2.17 o
  -6   4   8      190.56      193.02      5.68 o
  -5   4   8     1081.93     1185.93     39.58 o
  -4   4   8     1249.88     1196.57     30.44 o
  -3   4   8        1.20        2.06      0.87 o
  -2   4   8       41.38       37.58      2.46 o
  -1   4   8     1123.75     1156.12     17.80 o
   0   4   8       93.76       90.79      2.38 o
   1   4   8      132.18      136.58      4.45 o
   2   4   8      106.46       98.72      2.88 o
   3   4   8       66.55       57.48      1.89 o
   4   4   8      109.16       99.54      2.47 o
   5   4   8       14.85       15.83      1.34 o
   6   4   8       15.24       15.62      1.99 o
   7   4   8       12.43       13.91      4.33 o
   8   4   8       14.37       16.24      4.60 o
  -8   5   8        1.74        1.91      1.62 o
  -7   5   8        0.70        1.42      1.26 o
  -6   5   8        0.38        2.50      0.78 o
  -5   5   8      145.95      139.34      3.81 o
  -4   5   8       24.21       23.47      1.32 o
  -3   5   8     2921.06     3003.02     55.34 o
  -2   5   8      347.85      349.93      6.25 o
  -1   5   8       33.76       30.14      1.99 o
   0   5   8        5.48        5.33      0.64 o
   1   5   8       86.13       89.17      2.13 o
   2   5   8        0.26        1.81      0.78 o
   3   5   8        3.65        3.81      0.43 o
   4   5   8       26.12       21.99      2.48 o
   5   5   8      222.26      206.63      6.11 o
   6   5   8      724.58      807.71     32.48 o
   7   5   8      150.21      161.01     13.56 o
   8   5   8       27.63       28.32      3.53 o
  -7   6   8       10.60       10.47      4.97 o
  -6   6   8        1.09        1.94      1.18 o
  -5   6   8       24.57       24.71      4.21 o
  -4   6   8      146.99      154.75      5.43 o
  -3   6   8        5.52        8.49      1.50 o
  -2   6   8       20.66       18.21      2.69 o
  -1   6   8       42.69       37.66      2.12 o
   0   6   8       54.11       53.91      2.54 o
   1   6   8      165.66      162.56      4.43 o
   2   6   8        7.91        7.13      1.01 o
   3   6   8      565.90      506.82     15.34 o
   4   6   8       54.60       49.85      3.46 o
   5   6   8        8.68        8.07      1.69 o
   6   6   8       18.43       24.90      4.27 o
   7   6   8        0.30        3.29      2.26 o
  -6   7   8       27.22       31.95      3.10 o
  -5   7   8       21.02       23.69      2.78 o
  -4   7   8        7.74        6.67      1.62 o
  -3   7   8        0.26        4.02      1.25 o
  -2   7   8        0.42        2.15      1.19 o
  -1   7   8       15.72       12.39      1.94 o
   0   7   8       23.21       26.05      3.98 o
   1   7   8       33.78       27.11      4.05 o
   2   7   8      161.66      166.70      7.93 o
   3   7   8       52.07       50.25      3.65 o
   4   7   8        3.73        3.05      1.58 o
   5   7   8       28.29       24.42      3.99 o
  -4   8   8        4.25        7.17      2.72 o
  -3   8   8       12.70        9.07      2.39 o
  -2   8   8       74.49       69.92      3.61 o
  -1   8   8        0.17        2.09      1.32 o
   0   8   8       13.07       15.82      3.57 o
   1   8   8       24.76       29.66      4.95 o
   2   8   8        0.78       -0.31      1.57 o
   3   8   8        2.18        2.38      2.49 o
 -10   1   9       52.54       45.45      3.06 o
  -9   1   9       50.19       44.70      6.68 o
  -8   1   9        6.13        3.54      1.64 o
  -7   1   9       18.63       15.97      2.24 o
  -6   1   9        8.68        7.04      0.86 o
  -5   1   9      222.78      213.42      7.58 o
  -4   1   9       33.99       28.05      2.42 o
  -3   1   9       19.59       20.64      1.96 o
  -2   1   9      517.71      486.19      9.07 o
  -1   1   9      833.18      843.24     10.08 o
   0   1   9        5.57        4.97      0.43 o
   1   1   9       68.49       60.64      1.97 o
   2   1   9       39.21       42.44      2.43 o
   3   1   9      275.70      274.80      6.85 o
   4   1   9      471.21      598.02     19.86 o
   5   1   9        3.83        4.82      0.99 o
   6   1   9       32.94       25.87      2.68 o
   7   1   9       98.36      104.78      5.76 o
   8   1   9      205.94      206.70     13.68 o
   9   1   9        0.31        5.88      4.14 o
 -10   2   9        0.68        4.12      2.66 o
  -9   2   9        8.98       11.31      3.14 o
  -8   2   9        0.32        2.57      2.42 o
  -7   2   9        7.65        6.81      2.30 o
  -6   2   9       66.20       64.24      1.68 o
  -5   2   9      162.83      165.57      5.83 o
  -4   2   9     1493.32     1550.52     50.45 o
  -3   2   9      638.26      684.29     17.11 o
  -2   2   9     2159.69     2301.39     40.38 o
  -1   2   9     1425.07     1554.20     20.78 o
   0   2   9      256.23      267.60      2.46 o
   1   2   9      114.78      114.20      2.94 o
   2   2   9      119.78      131.67      4.65 o
   3   2   9      309.83      348.54      8.56 o
   4   2   9       10.84       11.34      1.96 o
   5   2   9     2037.55     2081.19     66.61 o
   6   2   9        0.17        1.95      1.66 o
   7   2   9      109.03      107.98      6.02 o
   8   2   9        2.68        4.49      2.06 o
   9   2   9       27.21       32.00      7.39 o
 -10   3   9        3.03        9.13      2.07 o
  -9   3   9        1.08        3.88      4.43 o
  -8   3   9        2.71        4.94      2.69 o
  -7   3   9       95.04       99.83      5.65 o
  -6   3   9     1586.92     1742.67     58.02 o
  -5   3   9       56.01       61.69      2.20 o
  -4   3   9      176.92      168.54      6.62 o
  -3   3   9       52.95       47.26      2.28 o
  -2   3   9       88.35       65.76      2.97 o
  -1   3   9       33.01       30.93      1.30 o
   0   3   9       77.03       88.36      3.26 o
   1   3   9      173.27      192.66      4.02 o
   2   3   9       89.58       79.02      3.59 o
   3   3   9       25.69       30.06      4.02 o
   4   3   9       26.05       22.57      2.47 o
   5   3   9      143.24      142.90      6.00 o
   6   3   9        9.44       10.47      1.59 o
   7   3   9       32.63       27.16      6.45 o
   8   3   9       13.34       11.67      4.21 o
   9   3   9       49.78       47.09      3.61 o
  -9   4   9        0.29       -0.72      4.28 o
  -8   4   9       27.36       24.77      4.04 o
  -7   4   9        0.67        2.04      0.96 o
  -6   4   9       73.31       70.35      3.19 o
  -5   4   9      202.50      221.61      7.80 o
  -4   4   9     1723.77     1725.89     34.99 o
  -3   4   9        1.17        3.42      0.64 o
  -2   4   9      124.69      116.71      3.09 o
  -1   4   9      825.26      913.32     14.91 o
   0   4   9      435.33      491.20      8.71 o
   1   4   9      344.22      348.99      8.72 o
   2   4   9      135.12      135.87      3.82 o
   3   4   9       86.58       84.98      2.54 o
   4   4   9        0.99        3.22      0.83 o
   5   4   9       29.21       36.18      2.60 o
   6   4   9       70.38       66.13      2.58 o
   7   4   9        7.85       10.84      5.05 o
   8   4   9        0.39        3.19      3.32 o
  -8   5   9        0.62        3.51      2.54 o
  -7   5   9       14.13       16.09      4.10 o
  -6   5   9        5.06        6.29      1.91 o
  -5   5   9       86.50       91.80      3.12 o
  -4   5   9       61.50       58.63      2.67 o
  -3   5   9      479.61      482.44     13.69 o
  -2   5   9       77.79       91.39      2.13 o
  -1   5   9       28.95       27.37      1.69 o
   0   5   9      286.34      293.26      4.66 o
   1   5   9       17.52       16.35      1.27 o
   2   5   9       15.79       15.70      1.04 o
   3   5   9       19.38       18.98      1.16 o
   4   5   9        0.05       -0.44      1.19 o
   5   5   9      288.96      300.71      8.69 o
   6   5   9        4.59        4.15      1.55 o
   7   5   9      342.50      342.06     11.32 o
   8   5   9        0.10        9.86      2.33 o
  -7   6   9       12.57       13.20      4.45 o
  -6   6   9        3.02        2.68      1.13 o
  -5   6   9        1.26        2.93      1.08 o
  -4   6   9       11.73       15.13      2.04 o
  -3   6   9        0.01        2.00      0.94 o
  -2   6   9        2.44        2.21      0.73 o
  -1   6   9       23.08       26.33      1.73 o
   0   6   9        9.05       14.01      1.78 o
   1   6   9        4.31        2.32      1.03 o
   2   6   9       19.16       13.64      1.71 o
   3   6   9       13.82        9.56      2.15 o
   4   6   9       15.84       10.94      2.11 o
   5   6   9       10.02        8.26      1.54 o
   6   6   9        9.25       13.96      2.86 o
   7   6   9       19.68       24.33      3.17 o
  -6   7   9       20.43       23.59      4.03 o
  -5   7   9        2.77        3.29      1.86 o
  -4   7   9       30.09       30.69      2.46 o
  -3   7   9       16.10       10.93      1.94 o
  -2   7   9       34.04       35.71      2.27 o
  -1   7   9        0.74        2.86      1.66 o
   0   7   9       57.81       54.85      3.35 o
   1   7   9       14.96       10.96      2.32 o
   2   7   9        5.85        3.51      1.30 o
   3   7   9      190.22      195.79     12.72 o
   4   7   9        0.53        2.52      2.43 o
   5   7   9       78.63       75.84      3.53 o
  -4   8   9       36.45       34.52      2.98 o
  -3   8   9       19.29       16.83      2.89 o
  -2   8   9        0.56        2.19      1.96 o
  -1   8   9       39.81       43.23      2.77 o
   0   8   9        0.53        3.62      1.81 o
   1   8   9       35.95       36.90      3.56 o
   2   8   9        2.07        5.88      1.90 o
   3   8   9        0.49        4.68      1.81 o
 -10   0  10        5.44        3.57      3.72 o
  -9   0  10       32.77       35.42      4.78 o
  -8   0  10       28.35       35.93      9.09 o
  -7   0  10        6.86        7.16      3.64 o
  -6   0  10      241.28      207.01     12.64 o
  -5   0  10      160.19      153.68     27.69 o
  -4   0  10        7.65        8.99      1.82 o
  -3   0  10        0.38        2.78      0.72 o
  -2   0  10     1530.70     1494.82     37.46 o
  -1   0  10      191.54      180.98     11.54 o
   0   0  10      526.80      538.96     22.53 o
   1   0  10     1910.23     2261.26     56.17 o
   2   0  10       11.24       12.66      2.06 o
   3   0  10     2366.85     2802.28     88.95 o
   4   0  10       88.65       83.26      6.82 o
   5   0  10      206.19      196.26     12.04 o
   6   0  10      466.12      493.20     33.55 o
   7   0  10       17.84       17.32      4.81 o
   8   0  10      132.40      139.06     13.44 o
   9   0  10        0.07        5.65      3.13 o
 -10   1  10       29.43       12.80      6.37 o
  -9   1  10       35.73       38.80      5.92 o
  -8   1  10       13.02       11.20      3.61 o
  -7   1  10       15.70       22.45      2.60 o
  -6   1  10       31.62       25.46      3.60 o
  -5   1  10      867.53      891.33     54.46 o
  -4   1  10        2.59        4.05      1.02 o
  -3   1  10     1349.44     1415.39     25.25 o
  -2   1  10        7.46        5.46      1.00 o
  -1   1  10      369.54      341.10      6.13 o
   0   1  10        4.57        3.78      0.30 o
   1   1  10      243.45      269.76      4.78 o
   2   1  10      766.27      885.03     16.07 o
   3   1  10      214.14      177.49      5.12 o
   4   1  10      146.11      153.05     19.51 o
   5   1  10      115.07      103.81      5.58 o
   6   1  10       24.37       20.88      2.38 o
   7   1  10      152.87      129.07      6.86 o
   8   1  10        9.37        7.80      2.26 o
   9   1  10       81.17       79.74      6.29 o
 -10   2  10        6.05        9.16      3.17 o
  -9   2  10        0.71        1.97      1.27 o
  -8   2  10        0.05        2.06      1.01 o
  -7   2  10       13.78       12.07      2.17 o
  -6   2  10        0.05        2.89      1.31 o
  -5   2  10       95.83       84.77      4.83 o
  -4   2  10     1061.03     1144.83     37.41 o
  -3   2  10      214.17      212.44      5.40 o
  -2   2  10     1042.70     1023.07     18.39 o
  -1   2  10     3170.80     3523.73     67.93 o
   0   2  10      202.40      222.04      4.93 o
   1   2  10      467.51      493.60     11.06 o
   2   2  10       13.93       15.77      2.64 o
   3   2  10      408.09      374.09     12.62 o
   4   2  10        1.09        4.83      1.76 o
   5   2  10     3259.72     3346.29    140.12 o
   6   2  10      406.80      434.38     13.78 o
   7   2  10       16.44       13.87      2.94 o
   8   2  10      148.34      170.68     15.74 o
   9   2  10        2.79        0.87      3.59 o
  -9   3  10        2.96        6.61      3.43 o
  -8   3  10       86.44       94.36      7.05 o
  -7   3  10      735.78      761.99     29.45 o
  -6   3  10     1157.29     1251.47     33.31 o
  -5   3  10      240.26      262.41      6.33 o
  -4   3  10        7.10        8.56      1.22 o
  -3   3  10       12.46       10.91      3.17 o
  -2   3  10      130.99      100.65      5.01 o
  -1   3  10        1.89        3.44      0.58 o
   0   3  10       12.52        6.51      0.79 o
   1   3  10      150.47      164.26      3.58 o
   2   3  10       49.91       42.24      1.89 o
   3   3  10      427.58      422.80     16.10 o
   4   3  10       11.52       11.32      1.46 o
   5   3  10       94.67       93.61      4.19 o
   6   3  10       20.00       22.73      3.35 o
   7   3  10       17.52       16.32      4.30 o
   8   3  10        0.85        4.65      3.39 o
   9   3  10       61.31       61.92      4.73 o
  -9   4  10        0.32        5.53      3.34 o
  -8   4  10       91.84       79.30      5.80 o
  -7   4  10      106.68       94.86      6.99 o
  -6   4  10       33.00       33.38      2.89 o
  -5   4  10     1232.54     1321.81     35.18 o
  -4   4  10      360.43      356.97      7.60 o
  -3   4  10        0.23        1.79      0.88 o
  -2   4  10       48.94       50.85      1.79 o
  -1   4  10       32.36       36.09      2.57 o
   0   4  10      301.31      321.23      7.54 o
   1   4  10       26.27       25.03      1.90 o
   2   4  10        3.38        3.82      0.88 o
   3   4  10      106.99       97.92      2.59 o
   4   4  10      277.35      275.54     10.93 o
   5   4  10      149.10      148.90      4.51 o
   6   4  10        5.93        4.44      1.50 o
   7   4  10        1.62        5.70      2.29 o
   8   4  10       58.62       74.92      3.91 o
  -8   5  10        3.52        2.14      1.60 o
  -7   5  10       56.80       51.79      4.10 o
  -6   5  10       46.69       46.64      3.21 o
  -5   5  10        0.61        0.80      1.79 o
  -4   5  10       80.12       89.17      4.62 o
  -3   5  10      430.92      424.33     11.85 o
  -2   5  10      199.12      199.95      4.07 o
  -1   5  10       11.88       10.68      0.93 o
   0   5  10       13.38       11.40      1.13 o
   1   5  10       62.22       56.78      1.43 o
   2   5  10      196.63      176.59      5.10 o
   3   5  10       74.29       74.50      3.35 o
   4   5  10       20.25       22.19      2.31 o
   5   5  10        0.00        0.89      0.83 o
   6   5  10       90.46       99.53      5.87 o
   7   5  10      286.04      303.66      9.49 o
  -7   6  10       11.81        9.94      4.80 o
  -6   6  10        0.09        1.26      1.21 o
  -5   6  10        0.13        2.49      1.41 o
  -4   6  10        0.02        1.38      1.16 o
  -3   6  10       13.74       15.81      2.37 o
  -2   6  10       25.98       23.53      3.35 o
  -1   6  10        1.83        2.85      0.72 o
   0   6  10      158.26      150.09      4.36 o
   1   6  10       33.76       28.08      3.66 o
   2   6  10       31.56       28.14      3.26 o
   3   6  10       45.40       38.40      4.35 o
   4   6  10        1.66       -0.50      0.90 o
   5   6  10        0.29        3.12      1.70 o
   6   6  10        8.15        4.36      2.15 o
  -6   7  10        1.49        0.52      2.05 o
  -5   7  10       11.38        9.81      2.26 o
  -4   7  10        3.08        4.50      1.41 o
  -3   7  10        9.63        6.01      1.79 o
  -2   7  10       38.67       35.53      2.69 o
  -1   7  10        3.33        3.15      1.25 o
   0   7  10       49.23       44.56      2.37 o
   1   7  10      503.24      504.81     22.78 o
   2   7  10        0.86        4.01      2.92 o
   3   7  10      260.54      243.98     11.48 o
   4   7  10        4.67        3.47      1.86 o
   5   7  10       12.09       10.15      1.91 o
  -4   8  10       53.75       47.39      2.84 o
  -3   8  10       11.19       10.78      2.24 o
  -2   8  10       48.10       52.81      3.80 o
  -1   8  10       39.29       38.94      5.18 o
   0   8  10        6.56        9.04      2.30 o
   1   8  10        6.51        3.40      1.93 o
   2   8  10       16.00       13.48      2.68 o
   3   8  10        3.19        5.23      1.63 o
 -10   1  11       10.67        8.47      2.93 o
  -9   1  11       99.25      103.89      9.95 o
  -8   1  11       39.70       33.66      6.36 o
  -7   1  11        9.10        8.37      1.78 o
  -6   1  11       63.15       58.59      6.64 o
  -5   1  11       15.12       11.47      1.90 o
  -4   1  11      212.96      227.92      8.03 o
  -3   1  11      147.30      145.47      4.03 o
  -2   1  11        1.55        0.06      0.74 o
  -1   1  11       10.34       11.09      0.90 o
   0   1  11     2513.82     2786.89     36.40 o
   1   1  11        2.35        3.44      0.59 o
   2   1  11        1.55        1.74      0.73 o
   3   1  11        2.09        5.11      1.22 o
   4   1  11       11.04       10.53      1.84 o
   5   1  11       46.51       42.49      2.50 o
   6   1  11       44.43       46.91      4.05 o
   7   1  11      150.67      136.92      7.04 o
   8   1  11        8.39       10.37      2.86 o
   9   1  11        5.42        5.88      2.50 o
 -10   2  11        7.81        8.80      4.60 o
  -9   2  11       18.34       27.87      3.94 o
  -8   2  11       11.75        9.40      3.19 o
  -7   2  11       14.94       16.34      2.31 o
  -6   2  11      517.32      499.86     16.74 o
  -5   2  11      248.83      226.24      9.59 o
  -4   2  11      328.22      352.79     11.98 o
  -3   2  11        1.84        1.67      2.16 o
  -2   2  11      241.12      257.36      4.85 o
  -1   2  11     2734.55     3101.24     50.78 o
   0   2  11       10.90       13.64      0.55 o
   1   2  11      302.33      345.69      6.90 o
   2   2  11      304.96      314.68      6.24 o
   3   2  11       25.08       20.77      2.88 o
   4   2  11       70.90       63.13      3.30 o
   5   2  11     1695.88     1796.95     57.71 o
   6   2  11     1060.75     1112.37     43.40 o
   7   2  11       55.97       58.70      5.62 o
   8   2  11        9.03       10.01      4.28 o
   9   2  11        8.91        6.63      3.40 o
  -9   3  11        0.02        3.89      3.00 o
  -8   3  11        8.45        6.28      2.25 o
  -7   3  11      151.82      177.59      7.34 o
  -6   3  11     1136.04     1290.45     34.41 o
  -5   3  11     1380.03     1503.12     39.34 o
  -4   3  11       37.88       31.62      4.27 o
  -3   3  11      221.04      228.02      6.49 o
  -2   3  11        3.98        3.53      0.67 o
  -1   3  11      110.41      113.24      4.86 o
   0   3  11       39.13       38.19      1.70 o
   1   3  11       77.22       82.06      3.23 o
   2   3  11       13.26       13.94      1.35 o
   3   3  11       23.44       23.23      3.36 o
   4   3  11      411.89      388.80     12.99 o
   5   3  11       42.68       42.31      2.98 o
   6   3  11       23.23       21.55      3.24 o
   7   3  11        1.07        0.61      1.29 o
   8   3  11       13.68        7.40      2.97 o
  -9   4  11        6.49        0.62      3.29 o
  -8   4  11       56.81       56.62      4.46 o
  -7   4  11        4.91       10.55      2.27 o
  -6   4  11       25.94       27.27      3.41 o
  -5   4  11     1979.15     2142.66     56.79 o
  -4   4  11        4.06        4.04      0.64 o
  -3   4  11        0.37        1.37      0.51 o
  -2   4  11      109.10      118.19      3.74 o
  -1   4  11       37.78       39.28      2.75 o
   0   4  11       12.34       17.54      1.32 o
   1   4  11       42.94       41.53      3.46 o
   2   4  11       10.94        9.51      1.00 o
   3   4  11        5.39        3.51      0.97 o
   4   4  11     1096.23     1175.06     31.37 o
   5   4  11      650.65      669.87     22.46 o
   6   4  11       52.13       48.09      3.27 o
   7   4  11       54.04       56.43      4.44 o
   8   4  11      151.48      191.12     11.87 o
  -8   5  11        7.37        5.83      3.26 o
  -7   5  11        5.24        3.10      2.69 o
  -6   5  11       72.59       71.54      4.20 o
  -5   5  11       26.10       26.71      2.97 o
  -4   5  11      130.56      134.41      4.39 o
  -3   5  11      412.41      454.22     10.12 o
  -2   5  11        5.05        5.09      0.53 o
  -1   5  11      118.39      116.52      2.35 o
   0   5  11       44.36       43.14      1.35 o
   1   5  11        1.18        2.01      0.68 o
   2   5  11      114.37      111.81      2.83 o
   3   5  11       42.60       42.39      2.06 o
   4   5  11       87.43       81.74      2.66 o
   5   5  11       35.33       33.39      5.38 o
   6   5  11      524.21      500.71     26.49 o
   7   5  11       49.98       56.42      2.72 o
  -7   6  11        9.18        7.49      4.37 o
  -6   6  11        1.02        0.57      0.88 o
  -5   6  11       22.54       19.47      3.05 o
  -4   6  11       13.49       14.06      2.49 o
  -3   6  11       14.98       16.35      2.17 o
  -2   6  11       11.51        7.73      1.97 o
  -1   6  11        4.13        5.33      0.83 o
   0   6  11       51.97       36.36      3.30 o
   1   6  11        7.72        3.62      1.68 o
   2   6  11      135.97      133.30      4.53 o
   3   6  11       88.89       76.44      4.44 o
   4   6  11       27.29       24.48      3.32 o
   5   6  11       21.51       18.53      3.20 o
   6   6  11        5.65        5.23      1.82 o
  -6   7  11       11.28       12.44      1.56 o
  -5   7  11       17.89       19.06      3.28 o
  -4   7  11       29.48       32.99      2.97 o
  -3   7  11       22.39       21.09      2.80 o
  -2   7  11        0.74        3.70      1.51 o
  -1   7  11        0.05        2.24      1.86 o
   0   7  11        0.97        1.05      0.91 o
   1   7  11      138.36      125.50      6.10 o
   2   7  11       43.74       37.67      3.03 o
   3   7  11       57.39       50.02      3.37 o
   4   7  11       19.42       17.84      3.04 o
   5   7  11        0.88        4.15      1.25 o
  -4   8  11        6.71        7.98      1.09 o
  -3   8  11        1.18        0.95      1.33 o
  -2   8  11      412.58      514.11     12.95 o
  -1   8  11       12.35       13.43      2.52 o
   0   8  11       33.36       42.99      3.87 o
   1   8  11        1.35        4.56      1.94 o
   2   8  11        9.47        9.31      2.41 o
   3   8  11        1.77        2.66      2.02 o
 -10   0  12        0.25       -3.01      3.01 o
  -9   0  12       22.98       22.13     17.06 o
  -8   0  12        0.55       -2.34      2.34 o
  -7   0  12        4.93        5.57      3.06 o
  -6   0  12        8.90        7.42      2.12 o
  -5   0  12       21.90       30.11      6.04 o
  -4   0  12       91.66       87.14      6.91 o
  -3   0  12      303.74      279.02      9.79 o
  -2   0  12        6.92        6.87      1.55 o
  -1   0  12      317.56      318.32      8.92 o
   0   0  12     2259.73     2376.48     59.10 o
   1   0  12      604.00      654.47     17.15 o
   2   0  12    10499.30    12285.16    881.61 o
   3   0  12       28.00       26.59      2.83 o
   4   0  12        0.85        4.04      1.60 o
   5   0  12      161.25      175.95      9.31 o
   6   0  12       36.52       41.10      5.38 o
   7   0  12       73.28       69.00      5.85 o
   8   0  12        4.55        4.36      4.44 o
   9   0  12        5.16        4.71      3.42 o
 -10   1  12        1.36        3.89      2.84 o
  -9   1  12      190.11      199.78     18.34 o
  -8   1  12        0.12        3.47      1.58 o
  -7   1  12       12.77       23.10      2.41 o
  -6   1  12       18.52       13.56      2.02 o
  -5   1  12        5.54        6.72      1.44 o
  -4   1  12     1485.83     1565.22     50.99 o
  -3   1  12      982.28     1034.82     23.71 o
  -2   1  12        0.90       -1.08      1.08 o
  -1   1  12       20.27       13.17      1.33 o
   0   1  12     1164.92     1361.29     24.08 o
   1   1  12     1563.81     1742.50     19.35 o
   2   1  12      271.42      255.86      6.58 o
   3   1  12        6.63        3.43      1.46 o
   4   1  12        0.02        1.92      2.12 o
   5   1  12      188.10      190.01     12.50 o
   6   1  12        0.90       -1.45      1.45 o
   7   1  12        0.30        4.55      1.88 o
   8   1  12       19.32       20.78      5.83 o
   9   1  12        0.89        2.70      2.21 o
 -10   2  12       18.22       21.28      3.69 o
  -9   2  12        7.87        8.30      3.23 o
  -8   2  12       11.24       16.59      4.27 o
  -7   2  12        5.10        6.05      1.30 o
  -6   2  12        1.19        4.28      1.06 o
  -5   2  12        4.17        5.04      1.11 o
  -4   2  12       45.96       40.64      5.27 o
  -3   2  12      209.89      195.60     10.41 o
  -2   2  12      406.85      481.65     12.41 o
  -1   2  12        4.06        2.93      0.51 o
   0   2  12       68.78       65.01      2.46 o
   1   2  12      408.04      417.70      7.21 o
   2   2  12      693.34      618.19     16.66 o
   3   2  12        6.72        4.63      1.49 o
   4   2  12      218.12      201.98      8.70 o
   5   2  12      106.32      122.62      6.67 o
   6   2  12      658.77      670.87     26.56 o
   7   2  12      230.96      241.61     21.16 o
   8   2  12        0.05        1.55      1.62 o
   9   2  12        4.29        4.76      2.23 o
  -9   3  12        8.47        7.60      4.20 o
  -8   3  12       10.59       12.96      2.99 o
  -7   3  12       12.69       14.09      2.28 o
  -6   3  12     2696.59     2937.88    107.81 o
  -5   3  12      432.76      462.64     12.49 o
  -4   3  12       57.21       55.31      2.80 o
  -3   3  12       88.92       88.24      3.68 o
  -2   3  12       15.64       15.75      1.21 o
  -1   3  12      620.08      654.24     15.21 o
   0   3  12       35.93       31.94      1.25 o
   1   3  12       20.09       15.66      1.56 o
   2   3  12        0.15        0.84      1.00 o
   3   3  12     2565.07     2620.82     85.50 o
   4   3  12       47.42       35.89      4.83 o
   5   3  12        3.42        4.01      1.29 o
   6   3  12       14.94       14.67      2.36 o
   7   3  12       44.13       46.45      4.84 o
   8   3  12       24.28       28.46      6.61 o
  -9   4  12       31.19       36.52      4.06 o
  -8   4  12      440.76      400.84     26.29 o
  -7   4  12      127.16      116.62      6.49 o
  -6   4  12       25.12       23.49      2.98 o
  -5   4  12      629.39      638.12     17.22 o
  -4   4  12      323.29      320.69      9.79 o
  -3   4  12        0.40        1.98      0.87 o
  -2   4  12        0.01        0.80      0.73 o
  -1   4  12        6.42        3.66      0.63 o
   0   4  12       50.64       50.98      1.84 o
   1   4  12      140.25      143.90      4.44 o
   2   4  12        0.58        2.02      0.61 o
   3   4  12      705.08      747.87     22.44 o
   4   4  12      185.96      187.31      5.48 o
   5   4  12      926.31      999.44     46.73 o
   6   4  12       48.63       43.69      2.40 o
   7   4  12       54.83       59.47      3.38 o
   8   4  12       86.82      105.63      6.78 o
  -8   5  12        1.01       -0.35      2.14 o
  -7   5  12       28.36       29.50      3.93 o
  -6   5  12       21.04       24.02      3.45 o
  -5   5  12        0.10        2.07      0.65 o
  -4   5  12        0.02        1.20      0.73 o
  -3   5  12       89.39       79.85      4.56 o
  -2   5  12      286.60      308.77      8.64 o
  -1   5  12       81.05       65.19      2.08 o
   0   5  12       12.91       10.92      0.88 o
   1   5  12       75.56       74.09      2.58 o
   2   5  12       17.25       17.78      1.67 o
   3   5  12        2.37        3.48      0.55 o
   4   5  12        9.60       10.36      1.58 o
   5   5  12        9.12        8.66      1.30 o
   6   5  12      196.28      193.55      9.18 o
   7   5  12      424.41      533.84     28.23 o
  -7   6  12        6.65        5.70      2.41 o
  -6   6  12        2.36        3.11      1.56 o
  -5   6  12       17.53       16.68      3.09 o
  -4   6  12       44.82       43.12      4.12 o
  -3   6  12       12.03       11.62      1.70 o
  -2   6  12       29.11       30.64      3.83 o
  -1   6  12        0.82        2.99      1.56 o
   0   6  12       33.40       22.63      2.74 o
   1   6  12      467.10      425.96     12.95 o
   2   6  12        0.53        0.70      0.92 o
   3   6  12        0.00        2.50      1.57 o
   4   6  12       86.41       81.71      4.96 o
   5   6  12       41.20       47.99      3.52 o
   6   6  12       12.81       10.80      2.31 o
  -6   7  12       62.68       64.97      3.29 o
  -5   7  12        2.22        4.17      1.56 o
  -4   7  12        7.00        7.46      1.79 o
  -3   7  12        0.11        1.52      1.74 o
  -2   7  12        0.06        0.53      2.26 o
  -1   7  12        8.64        8.67      1.55 o
   0   7  12       84.15       82.35      4.31 o
   1   7  12       26.83       24.46      2.62 o
   2   7  12       15.27       12.63      2.78 o
   3   7  12        1.72        0.96      1.60 o
   4   7  12       36.59       32.22      5.29 o
   5   7  12        2.63        2.77      1.08 o
  -3   8  12       27.67       32.08      3.34 o
  -2   8  12       29.33       42.92      2.45 o
  -1   8  12        0.83        3.11      1.76 o
   0   8  12        0.29        0.07      1.41 o
   1   8  12        0.25        1.73      1.93 o
   2   8  12        1.37        4.99      1.29 o
 -10   1  13        6.86        5.36      2.77 o
  -9   1  13        0.00        9.00      3.59 o
  -8   1  13       18.76       16.15      4.30 o
  -7   1  13       16.73       17.88      3.59 o
  -6   1  13       10.21       11.41      3.84 o
  -5   1  13       18.26       15.62      2.65 o
  -4   1  13       60.72       51.12      7.00 o
  -3   1  13     2130.44     2264.98     51.03 o
  -2   1  13      104.59       98.95      7.05 o
  -1   1  13     1110.84     1242.51     25.05 o
   0   1  13       16.14        9.92      1.35 o
   1   1  13       28.07       37.45      1.85 o
   2   1  13       24.33       22.25      2.09 o
   3   1  13      100.05      109.65      6.12 o
   4   1  13      233.50      236.62     10.11 o
   5   1  13       38.80       41.41      3.83 o
   6   1  13        0.00        3.37      1.54 o
   7   1  13       31.11       43.51      7.18 o
   8   1  13       83.94       90.59      7.30 o
   9   1  13       10.50       10.34      2.54 o
 -10   2  13        1.44       -1.06      3.98 o
  -9   2  13      219.22      242.90     10.41 o
  -8   2  13       13.59       12.13      4.79 o
  -7   2  13      153.82      179.46      6.31 o
  -6   2  13        0.00        1.71      1.20 o
  -5   2  13       93.60       93.63      4.38 o
  -4   2  13       61.67       47.35      3.65 o
  -3   2  13      201.94      203.13      7.29 o
  -2   2  13       22.73       22.87      1.19 o
  -1   2  13        2.24        0.45      0.42 o
   0   2  13       98.73      100.21      4.43 o
   1   2  13      258.20      246.44      3.78 o
   2   2  13       31.49       26.64      1.38 o
   3   2  13        7.42        4.01      1.02 o
   4   2  13        2.66        2.97      0.89 o
   5   2  13      628.66      657.54     26.48 o
   6   2  13       15.40       16.21      3.08 o
   7   2  13        7.64        6.52      2.77 o
   8   2  13      135.42      134.48      6.30 o
  -9   3  13       13.55       13.25      3.93 o
  -8   3  13      118.90      111.88     10.48 o
  -7   3  13      828.98      953.21     42.07 o
  -6   3  13       53.14       58.00      2.50 o
  -5   3  13       56.74       50.94      4.48 o
  -4   3  13       38.76       40.92      5.19 o
  -3   3  13       64.76       67.92      2.92 o
  -2   3  13       62.94       54.76      2.25 o
  -1   3  13       36.47       31.10      1.63 o
   0   3  13      262.96      277.78      5.94 o
   1   3  13       60.72       66.94      2.54 o
   2   3  13      144.39      136.52      4.77 o
   3   3  13     2883.11     2989.66    116.32 o
   4   3  13      762.39      750.14     35.66 o
   5   3  13       91.12       80.98      7.48 o
   6   3  13       33.25       30.43      4.58 o
   7   3  13       38.84       41.26      4.55 o
   8   3  13        4.03        7.61      3.41 o
  -9   4  13       45.77       41.85      3.50 o
  -8   4  13      572.34      561.44     31.23 o
  -7   4  13      200.28      214.70     11.41 o
  -6   4  13      113.83      120.94      4.48 o
  -5   4  13        4.84        6.55      1.09 o
  -4   4  13      104.66      104.46      3.91 o
  -3   4  13       49.32       47.94      1.46 o
  -2   4  13       18.19       15.80      1.63 o
  -1   4  13      158.28      160.56      4.90 o
   0   4  13       18.17       13.26      1.20 o
   1   4  13        9.41       12.12      1.79 o
   2   4  13        0.37        3.68      0.92 o
   3   4  13       17.65       18.67      1.44 o
   4   4  13      694.03      706.75     19.61 o
   5   4  13      791.70      837.91     26.21 o
   6   4  13        2.56        2.24      1.13 o
   7   4  13        0.03        3.88      1.88 o
   8   4  13       14.48        9.70      1.76 o
  -8   5  13        1.69        3.67      2.44 o
  -7   5  13        0.01        3.01      1.37 o
  -6   5  13        0.75        2.22      0.76 o
  -5   5  13        1.20        1.65      0.56 o
  -4   5  13       43.54       38.86      5.01 o
  -3   5  13        1.61        2.29      0.57 o
  -2   5  13      481.43      485.60     10.79 o
  -1   5  13       19.25       15.83      1.30 o
   0   5  13        4.13        6.11      0.85 o
   1   5  13        2.57        2.86      0.74 o
   2   5  13        4.80        5.76      1.33 o
   3   5  13       65.84       62.80      2.30 o
   4   5  13       35.04       31.62      3.30 o
   5   5  13        4.81        4.68      1.31 o
   6   5  13       56.03       62.16      2.80 o
   7   5  13       12.44       10.70      2.86 o
  -7   6  13       15.75        8.04      2.62 o
  -6   6  13        0.00        3.64      1.59 o
  -5   6  13      182.99      184.92     11.99 o
  -4   6  13      190.72      194.29      9.05 o
  -3   6  13       60.16       63.02      3.64 o
  -2   6  13       23.02       21.35      3.38 o
  -1   6  13       64.17       68.08      2.88 o
   0   6  13       48.43       47.60      2.54 o
   1   6  13      432.18      373.77     11.58 o
   2   6  13       65.43       58.66      3.50 o
   3   6  13       87.71       85.82      3.93 o
   4   6  13       29.31       29.56      3.47 o
   5   6  13        1.69        2.58      1.33 o
   6   6  13        0.36        1.93      1.03 o
  -5   7  13        0.35        4.29      1.76 o
  -4   7  13       69.03       73.75      4.52 o
  -3   7  13        2.84        2.78      1.50 o
  -2   7  13       36.90       42.70      3.27 o
  -1   7  13       15.49       12.90      2.41 o
   0   7  13       17.59       22.09      2.91 o
   1   7  13       24.76       28.12      2.49 o
   2   7  13        4.90        2.06      1.29 o
   3   7  13        4.27        7.96      2.10 o
   4   7  13       19.39       25.97      4.97 o
  -3   8  13      100.56      132.50      5.85 o
  -2   8  13       20.65       24.14      4.03 o
  -1   8  13      215.55      224.62     10.20 o
   0   8  13        7.13        5.36      1.81 o
   1   8  13        0.05        4.10      1.63 o
   2   8  13       11.59        9.81      1.23 o
 -10   0  14       22.80       21.87      7.94 o
  -9   0  14        0.52        6.26      5.10 o
  -8   0  14        0.06       -2.39      2.39 o
  -7   0  14      153.80      165.74     10.32 o
  -6   0  14      157.58      143.60     10.51 o
  -5   0  14      194.50      197.84     12.12 o
  -4   0  14       44.93       40.62      7.62 o
  -3   0  14        2.32        2.95      1.61 o
  -2   0  14      318.10      328.83     11.43 o
  -1   0  14       21.05       17.79      2.90 o
   0   0  14      555.49      594.78     19.67 o
   1   0  14        0.53        0.50      0.44 o
   2   0  14       58.86       68.57      5.62 o
   3   0  14     1001.88      959.50    164.74 o
   4   0  14      696.68      691.11     39.77 o
   5   0  14       52.97       51.91      6.94 o
   6   0  14       66.40       61.37      5.32 o
   7   0  14       80.17       82.39     10.86 o
   8   0  14        3.47        7.10      3.44 o
   9   0  14        0.14        2.95      2.19 o
 -10   1  14        0.14        0.38      3.10 o
  -9   1  14        8.40       13.01      6.59 o
  -8   1  14       26.24       24.26      6.02 o
  -7   1  14       88.80       96.06      4.67 o
  -6   1  14        6.29        7.83      1.40 o
  -5   1  14       21.45       23.58      4.31 o
  -4   1  14       17.21       16.59      2.51 o
  -3   1  14      936.44     1004.37     32.93 o
  -2   1  14        0.82        2.29      1.19 o
  -1   1  14        3.02        4.57      1.49 o
   1   1  14      143.46      197.22      3.37 o
   2   1  14       53.76       58.11      3.19 o
   3   1  14        7.56        7.55      2.38 o
   4   1  14      520.67      528.03     17.51 o
   5   1  14        1.43       -0.44      1.33 o
   6   1  14      245.68      243.12     12.27 o
   7   1  14       89.45      106.03      7.63 o
   8   1  14        0.59        3.44      3.87 o
 -10   2  14       23.20       15.90      2.32 o
  -9   2  14      142.77      138.71      8.73 o
  -8   2  14      112.75      115.68      8.29 o
  -7   2  14        0.72        3.39      1.36 o
  -6   2  14        1.45        0.78      2.36 o
  -5   2  14       18.55       22.83      3.14 o
  -4   2  14       46.87       46.11      3.67 o
  -3   2  14      178.04      190.29      7.69 o
  -2   2  14      390.79      472.19      9.87 o
  -1   2  14       97.96      114.15      3.75 o
   0   2  14      237.73      241.22      5.54 o
   1   2  14       16.36       17.39      0.75 o
   2   2  14       21.12       12.69      1.89 o
   3   2  14      210.03      196.51      8.45 o
   4   2  14      115.87      102.23      4.07 o
   5   2  14      118.81      100.39      8.01 o
   6   2  14       33.83       35.11      6.47 o
   7   2  14       33.92       34.23      4.07 o
   8   2  14      168.21      150.01      6.41 o
  -9   3  14       40.97       43.21      4.36 o
  -8   3  14       36.69       34.00      5.36 o
  -7   3  14     1182.09     1377.01     60.44 o
  -6   3  14       41.99       39.97      2.00 o
  -5   3  14       22.05       18.51      2.46 o
  -4   3  14       26.79       21.20      4.09 o
  -3   3  14        4.49        5.19      1.43 o
  -2   3  14        0.08        1.65      0.85 o
  -1   3  14        3.45        3.45      0.49 o
   0   3  14       44.12       33.48      2.66 o
   1   3  14      418.39      415.23     13.69 o
   2   3  14     1442.62     1500.70     42.53 o
   3   3  14      314.40      309.42      8.62 o
   4   3  14     1170.39     1164.77     44.02 o
   5   3  14       12.72       12.93      3.36 o
   6   3  14       49.77       51.10      4.02 o
   7   3  14       41.41       41.74      3.63 o
   8   3  14        0.97        3.36      2.38 o
  -9   4  14        8.56        3.66      2.57 o
  -8   4  14        5.64        4.94      2.42 o
  -7   4  14      330.48      319.75     16.85 o
  -6   4  14       41.89       44.01      5.49 o
  -5   4  14       71.22       66.63      2.37 o
  -4   4  14       34.81       37.74      2.06 o
  -3   4  14       54.02       50.93      2.22 o
  -2   4  14       44.95       48.03      1.56 o
  -1   4  14      118.07      116.32      3.63 o
   0   4  14        0.03        0.44      0.66 o
   1   4  14      131.70      125.08      3.37 o
   2   4  14      641.23      660.77     22.18 o
   3   4  14        3.85        1.82      1.25 o
   4   4  14      979.90     1047.78     28.88 o
   5   4  14        3.47        3.42      1.72 o
   6   4  14        0.04        3.82      1.59 o
   7   4  14        1.57        4.74      2.41 o
  -8   5  14        0.97        4.50      2.91 o
  -7   5  14        1.12        5.24      1.92 o
  -6   5  14       14.02       13.07      2.52 o
  -5   5  14        6.41        6.71      1.57 o
  -4   5  14       69.39       66.41      2.82 o
  -3   5  14       35.18       36.35      2.28 o
  -2   5  14        1.34        2.55      1.37 o
  -1   5  14        9.09        5.50      1.23 o
   0   5  14       37.34       25.31      1.40 o
   1   5  14       55.11       54.02      2.71 o
   2   5  14       67.77       68.09      2.63 o
   3   5  14        0.06        0.61      1.27 o
   4   5  14       10.91        7.37      1.60 o
   5   5  14       11.36        9.24      1.45 o
   6   5  14      293.35      348.26      9.96 o
   7   5  14        1.59        0.78      1.60 o
  -7   6  14        4.91        7.09      1.57 o
  -6   6  14        2.38        3.14      1.64 o
  -5   6  14       91.88       83.56      4.38 o
  -4   6  14       13.89       14.13      2.25 o
  -3   6  14        1.76        3.13      1.44 o
  -2   6  14        0.16        0.54      1.38 o
  -1   6  14      125.66      117.82      4.20 o
   0   6  14       30.33       38.89      4.02 o
   1   6  14      224.74      190.75      5.70 o
   2   6  14       55.29       52.09      3.42 o
   3   6  14        5.28        4.38      1.27 o
   4   6  14        9.35        6.64      1.66 o
   5   6  14        7.79        7.15      2.37 o
   6   6  14        7.16        5.63      2.35 o
  -5   7  14        1.03        1.56      2.11 o
  -4   7  14      213.18      273.47      7.27 o
  -3   7  14        6.56        4.77      1.61 o
  -2   7  14       16.66       14.43      3.22 o
  -1   7  14       12.39        8.04      1.52 o
   0   7  14       25.93       27.14      3.02 o
   1   7  14       71.25       62.51      3.44 o
   2   7  14       21.67       24.05      2.44 o
   3   7  14        0.01        0.57      1.39 o
   4   7  14        2.55        4.62      1.80 o
  -2   8  14       45.27       52.92      3.33 o
  -1   8  14       89.78       84.44      5.54 o
   0   8  14       16.11       15.30      2.62 o
   1   8  14        7.62        9.38      1.58 o
 -10   1  15        7.31       10.07      1.80 o
  -9   1  15        0.00        5.16      2.59 o
  -8   1  15       27.16       32.21      4.46 o
  -7   1  15       39.70       38.02      6.87 o
  -6   1  15       17.80       20.08      2.26 o
  -5   1  15       39.38       36.92      5.75 o
  -4   1  15      218.80      227.61     10.99 o
  -3   1  15      280.39      292.06     14.49 o
  -2   1  15      384.60      421.25     10.48 o
  -1   1  15       44.71       46.05      2.83 o
   0   1  15     1501.81     1779.37     65.63 o
   1   1  15       51.96       43.45      1.43 o
   2   1  15       36.74       39.47      2.18 o
   3   1  15      250.92      259.00     10.92 o
   4   1  15       20.49       19.11      3.24 o
   5   1  15       62.87       37.70      3.39 o
   6   1  15        1.36        5.24      2.67 o
   7   1  15        8.69       11.64      2.73 o
   8   1  15       12.84       18.73      4.56 o
  -9   2  15        1.60        0.75      2.81 o
  -8   2  15      465.82      506.68     32.43 o
  -7   2  15        0.02        0.23      2.12 o
  -6   2  15        1.13       -1.36      1.36 o
  -5   2  15       22.02       14.67      2.24 o
  -4   2  15        0.53        1.67      1.70 o
  -3   2  15      425.67      479.98     22.40 o
  -2   2  15      531.02      611.82     15.54 o
  -1   2  15        4.47        4.88      0.67 o
   0   2  15       18.88       18.29      1.39 o
   1   2  15      231.82      228.62      4.49 o
   2   2  15       85.12       89.54      3.31 o
   3   2  15       33.94       33.52      4.49 o
   4   2  15      211.48      204.08     10.17 o
   5   2  15       22.88       20.00      3.94 o
   6   2  15        0.79        2.86      3.33 o
   7   2  15       86.76       83.31      8.09 o
   8   2  15       56.30       52.44      6.07 o
  -9   3  15       79.18       89.70      5.85 o
  -8   3  15       53.63       54.27      4.38 o
  -7   3  15      536.43      577.84     40.68 o
  -6   3  15      216.57      225.50      9.15 o
  -5   3  15       23.51       21.34      5.79 o
  -4   3  15        5.64        9.51      1.58 o
  -3   3  15       24.37       23.49      2.30 o
  -2   3  15        0.63        0.76      0.53 o
  -1   3  15      159.74      155.28      5.39 o
   0   3  15      174.91      174.76      5.27 o
   1   3  15      247.22      234.09      7.97 o
   2   3  15       33.56       32.19      3.00 o
   3   3  15     1731.68     1777.00     68.35 o
   4   3  15     1673.93     1778.98     54.57 o
   5   3  15       43.46       37.46      6.57 o
   6   3  15       47.77       43.70      3.73 o
   7   3  15        2.80        3.31      2.08 o
   8   3  15        2.64        3.50      1.79 o
  -8   4  15       74.94       64.18      5.94 o
  -7   4  15      246.17      242.95     18.03 o
  -6   4  15       15.88       18.72      3.15 o
  -5   4  15        9.23       11.38      1.82 o
  -4   4  15        1.85        2.07      1.05 o
  -3   4  15      202.19      180.87      6.35 o
  -2   4  15       66.40       68.04      2.02 o
  -1   4  15        3.49        3.11      0.87 o
   0   4  15       29.51       26.06      2.15 o
   1   4  15      936.82      974.76     60.72 o
   2   4  15        0.07        2.00      0.92 o
   3   4  15        8.42        7.11      1.99 o
   4   4  15      644.45      691.61     23.21 o
   5   4  15       61.03       59.35      3.96 o
   6   4  15       13.63        8.34      1.81 o
   7   4  15        4.53        7.53      2.94 o
  -8   5  15        0.03        3.59      2.12 o
  -7   5  15        3.78        4.40      1.90 o
  -6   5  15        1.14        3.40      1.15 o
  -5   5  15        2.19        2.22      0.95 o
  -4   5  15        1.36        3.77      0.99 o
  -3   5  15        0.05        2.22      0.50 o
  -2   5  15       32.73       24.86      3.00 o
  -1   5  15      188.92      130.52      3.48 o
   0   5  15        1.13        0.97      0.55 o
   1   5  15       81.59       75.67      2.38 o
   2   5  15        2.36        3.67      1.06 o
   3   5  15       88.14       82.81      2.77 o
   4   5  15       10.19        8.12      1.46 o
   5   5  15       17.24       10.03      2.11 o
   6   5  15      197.06      246.02      7.68 o
  -7   6  15       17.90       17.83      1.82 o
  -6   6  15       11.63       10.14      2.77 o
  -5   6  15       78.44       82.58      4.43 o
  -4   6  15       84.37       81.88      5.51 o
  -3   6  15        9.17        9.53      1.61 o
  -2   6  15       73.96       77.11      5.09 o
  -1   6  15        7.79        9.97      1.99 o
   0   6  15       35.32       25.94      2.95 o
   1   6  15        0.14        1.67      1.09 o
   2   6  15       95.70       88.51      4.04 o
   3   6  15        6.04        6.68      1.36 o
   4   6  15        0.24        3.21      1.55 o
   5   6  15      160.28      209.59      7.32 o
  -5   7  15       46.14       47.13      4.26 o
  -4   7  15      107.19      133.83      4.41 o
  -3   7  15        3.34        3.69      1.54 o
  -2   7  15        1.91        2.62      2.36 o
  -1   7  15       29.64       34.49      2.78 o
   0   7  15        1.33        1.58      1.64 o
   1   7  15       16.83       20.89      2.89 o
   2   7  15       39.43       43.98      2.80 o
   3   7  15        1.02        2.07      1.23 o
   4   7  15        1.05        1.65      2.07 o
  -2   8  15      138.58      183.41      7.86 o
  -1   8  15        9.13       13.37      2.96 o
   0   8  15       11.72       13.30      2.62 o
 -10   0  16        6.22       11.60      2.46 o
  -9   0  16       15.84       20.57      9.73 o
  -8   0  16        4.48       10.57      3.44 o
  -7   0  16        0.45        5.25      4.06 o
  -6   0  16      357.21      361.71     20.28 o
  -5   0  16     2925.77     3255.40    146.89 o
  -4   0  16       12.98       15.57      3.49 o
  -3   0  16      536.35      547.37     25.91 o
  -2   0  16      135.69      130.08     10.03 o
  -1   0  16      422.68      429.16     20.37 o
   0   0  16      444.89      401.98     19.17 o
   1   0  16       53.69       53.75      3.00 o
   2   0  16       20.48        7.76      2.64 o
   3   0  16       60.60       59.31      5.46 o
   4   0  16       76.53       43.99      3.71 o
   5   0  16      142.84      134.44      8.37 o
   6   0  16        0.00       -2.18      2.18 o
   7   0  16        0.04       -3.05      3.05 o
   8   0  16       10.00        8.23      4.70 o
  -9   1  16        0.67        1.03      4.90 o
  -8   1  16        9.89       11.35      3.69 o
  -7   1  16        2.77        5.38      2.34 o
  -6   1  16        0.38        0.53      1.45 o
  -5   1  16        1.76        1.19      2.81 o
  -4   1  16      117.34      124.92      5.66 o
  -3   1  16       12.23       14.94      2.53 o
  -2   1  16      207.03      205.48      6.88 o
  -1   1  16       12.27       11.29      0.86 o
   0   1  16     1903.98     2014.52    359.94 o
   1   1  16        3.71        3.59      0.46 o
   2   1  16       77.02       94.06      4.19 o
   3   1  16        7.56       10.17      5.53 o
   4   1  16       43.80       33.20      3.16 o
   5   1  16      454.03      391.11     15.80 o
   6   1  16      438.11      410.99     18.68 o
   7   1  16        2.84        2.33      2.02 o
   8   1  16        3.55        7.88      3.15 o
  -9   2  16      262.16      297.42     11.43 o
  -8   2  16      193.55      201.53     18.57 o
  -7   2  16       24.41       29.09      5.42 o
  -6   2  16       57.63       57.70      3.24 o
  -5   2  16       62.01       65.42      3.92 o
  -4   2  16       32.90       28.76      3.84 o
  -3   2  16        0.01        0.21      1.15 o
  -2   2  16      211.87      242.84      7.26 o
  -1   2  16      536.57      630.96     18.41 o
   0   2  16       35.28       30.00      5.44 o
   1   2  16       78.35       80.94      2.45 o
   2   2  16      131.67      133.81      3.65 o
   3   2  16        1.12        1.85      1.93 o
   4   2  16        3.51        0.70      2.83 o
   5   2  16       11.49       16.61      3.20 o
   6   2  16       80.96       76.91      7.14 o
   7   2  16      101.11       86.96      6.33 o
   8   2  16        6.57        7.07      2.46 o
  -9   3  16        0.01        4.94      2.44 o
  -8   3  16       53.26       55.06      4.41 o
  -7   3  16        2.85        3.93      1.63 o
  -6   3  16      267.73      257.55     12.67 o
  -5   3  16        2.09        3.20      2.66 o
  -4   3  16       18.57       15.92      3.06 o
  -3   3  16       15.42       17.96      1.83 o
  -2   3  16       64.95       71.34      2.57 o
  -1   3  16        0.20        1.25      0.79 o
   0   3  16        0.21       -0.08      0.59 o
   1   3  16       28.12       26.95      2.24 o
   2   3  16      389.40      374.01     10.13 o
   3   3  16     4705.14     5165.57    241.29 o
   4   3  16       54.86       51.29      2.52 o
   5   3  16      136.18      122.83      8.20 o
   6   3  16       17.10       16.87      3.70 o
   7   3  16       10.24       11.52      3.60 o
  -8   4  16      196.72      179.29     10.23 o
  -7   4  16       23.72       23.29      2.82 o
  -6   4  16       58.58       60.67      4.03 o
  -5   4  16       11.02       14.01      1.94 o
  -4   4  16       89.87       86.56      4.08 o
  -3   4  16       11.78        8.32      2.09 o
  -2   4  16        9.26        7.70      0.89 o
  -1   4  16        0.30        2.75      1.12 o
   0   4  16       17.21       15.77      1.36 o
   1   4  16     1827.62     1940.50     64.54 o
   2   4  16      267.79      263.21      7.38 o
   3   4  16        8.54        7.40      1.10 o
   4   4  16        5.07        4.65      1.31 o
   5   4  16      223.44      222.67     10.26 o
   6   4  16       13.32       12.81      2.58 o
   7   4  16        1.57        1.04      2.61 o
  -7   5  16       18.45       18.87      4.67 o
  -6   5  16       27.38       28.29      1.97 o
  -5   5  16       17.27       14.33      1.80 o
  -4   5  16        1.26        0.37      0.97 o
  -3   5  16       22.87       24.23      2.73 o
  -2   5  16        6.81        4.86      0.74 o
  -1   5  16     1220.74     1106.63     27.16 o
   0   5  16      186.27      180.72      4.40 o
   1   5  16       51.90       56.16      2.56 o
   2   5  16       65.04       59.48      2.23 o
   3   5  16       24.23       25.91      3.87 o
   4   5  16       44.89       50.25      2.46 o
   5   5  16        5.60        5.57      1.39 o
   6   5  16        1.54        2.53      1.67 o
  -6   6  16       14.02       13.42      3.42 o
  -5   6  16        1.64        2.58      1.24 o
  -4   6  16      187.73      199.95     12.90 o
  -3   6  16        0.09        1.21      1.08 o
  -2   6  16        2.36        3.26      1.18 o
  -1   6  16        6.10        7.29      1.86 o
   0   6  16        1.06        1.94      0.72 o
   1   6  16       37.01       26.17      3.49 o
   2   6  16       15.31       18.84      2.63 o
   3   6  16       18.94       15.75      3.01 o
   4   6  16       15.87       21.61      2.52 o
   5   6  16       44.45       61.68      3.07 o
  -5   7  16       36.85       46.91      3.92 o
  -4   7  16       22.61       24.01      4.36 o
  -3   7  16       28.30       40.70      3.85 o
  -2   7  16       25.18       22.53      2.86 o
  -1   7  16        2.72        2.57      1.32 o
   0   7  16       10.58        8.32      1.96 o
   1   7  16       12.20       10.25      2.34 o
   2   7  16        7.21        6.56      1.88 o
   3   7  16       40.35       38.51      2.31 o
  -9   1  17       14.07       22.23      7.50 o
  -8   1  17       14.74       11.21      3.33 o
  -7   1  17       45.50       37.70      6.84 o
  -6   1  17        0.89        3.68      1.43 o
  -5   1  17       54.98       51.58      5.26 o
  -4   1  17        8.84        6.44      3.34 o
  -3   1  17       86.41      103.48      5.39 o
  -2   1  17       10.10       10.99      0.99 o
  -1   1  17        0.65        1.01      0.58 o
   1   1  17        1.51        3.61      0.85 o
   2   1  17        0.37        1.87      0.88 o
   3   1  17       16.08       13.40      2.14 o
   4   1  17        6.20        8.92      3.91 o
   5   1  17       22.89       20.89      3.82 o
   6   1  17      378.26      360.89     31.40 o
   7   1  17        0.00        5.02      2.93 o
   8   1  17       51.77       59.19      9.64 o
  -9   2  17      511.23      591.05     21.05 o
  -8   2  17       11.76       18.66      4.86 o
  -7   2  17       30.21       28.73      6.91 o
  -6   2  17        4.82        4.00      1.43 o
  -5   2  17       12.56       13.78      2.18 o
  -4   2  17        4.28        4.14      1.05 o
  -3   2  17       71.40       89.74      4.37 o
  -2   2  17      651.61      751.40     23.66 o
  -1   2  17       40.07       29.12      3.31 o
   0   2  17      755.40      679.56     44.54 o
   1   2  17      677.26      727.91     16.89 o
   2   2  17      769.41      834.56     21.23 o
   3   2  17      119.55      106.90      4.59 o
   4   2  17       78.22       71.90      5.60 o
   5   2  17       24.20       24.57      4.76 o
   6   2  17       42.75       43.16      3.74 o
   7   2  17       35.64       42.16      3.00 o
   8   2  17       18.53       10.51      1.42 o
  -9   3  17        0.41        6.97      2.99 o
  -8   3  17       25.07       27.03      3.87 o
  -7   3  17       16.14       14.88      2.68 o
  -6   3  17       10.36        8.06      3.17 o
  -5   3  17       74.14       74.47      3.80 o
  -4   3  17      214.56      221.47      8.89 o
  -3   3  17      104.50      109.35      4.05 o
  -2   3  17       40.93       41.60      2.30 o
  -1   3  17       46.54       34.30      3.13 o
   0   3  17      206.29      191.25      8.17 o
   1   3  17       15.79       16.16      1.45 o
   2   3  17     1954.77     2073.54     68.97 o
   3   3  17      174.78      176.09      7.47 o
   4   3  17        3.55        4.45      1.68 o
   5   3  17       36.17       46.58      4.57 o
   6   3  17        0.51        0.34      6.24 o
   7   3  17       30.90       30.93      7.08 o
  -8   4  17      143.01      138.09      8.35 o
  -7   4  17       29.73       27.22      4.29 o
  -6   4  17       26.13       23.20      4.76 o
  -5   4  17        0.18        0.22      1.25 o
  -4   4  17       25.81       18.37      2.49 o
  -3   4  17        2.87        1.23      0.81 o
  -2   4  17        0.84        2.94      0.60 o
  -1   4  17        3.11        2.40      1.31 o
   0   4  17      229.76      253.99      7.79 o
   1   4  17     1390.64     1439.58     44.76 o
   2   4  17     1544.97     1694.88     46.30 o
   3   4  17      112.97      108.63      4.01 o
   4   4  17       18.05       18.97      3.21 o
   5   4  17       18.98       12.47      5.30 o
   6   4  17       20.22       22.92      2.15 o
   7   4  17       21.72       20.90      2.44 o
  -7   5  17       17.91       12.51      2.82 o
  -6   5  17        0.07        0.28      0.95 o
  -5   5  17       47.11       51.69      2.32 o
  -4   5  17       11.57        8.77      2.03 o
  -3   5  17       77.05       70.35      2.46 o
  -2   5  17        1.07        1.31      1.09 o
  -1   5  17      162.01      131.93      4.78 o
   0   5  17       12.53        6.90      1.48 o
   1   5  17       11.84        9.79      1.77 o
   2   5  17        9.71        9.37      1.77 o
   3   5  17        1.23        1.77      0.83 o
   4   5  17        0.43        2.61      0.94 o
   5   5  17       63.11       63.11      2.30 o
   6   5  17       15.49       16.63      1.67 o
  -6   6  17       98.65      114.92      5.10 o
  -5   6  17       41.17       39.01      2.02 o
  -4   6  17        3.99        2.77      1.04 o
  -3   6  17        5.68        5.19      1.52 o
  -2   6  17        6.39        6.40      1.60 o
  -1   6  17       11.02       16.39      3.47 o
   0   6  17       17.08       11.76      2.67 o
   1   6  17        3.15        3.90      1.54 o
   2   6  17       16.64       13.89      2.35 o
   3   6  17        0.43        1.56      1.17 o
   4   6  17      209.35      254.09      6.06 o
   5   6  17        6.28        9.03      1.25 o
  -4   7  17       62.04       68.25      4.46 o
  -3   7  17       26.55       26.96      4.39 o
  -2   7  17        0.95        3.31      1.66 o
  -1   7  17        1.86        3.58      1.57 o
   0   7  17       24.06       23.82      3.39 o
   1   7  17       14.26       18.59      4.33 o
   2   7  17        6.54        3.44      2.28 o
   3   7  17        6.51        6.82      1.29 o
  -9   0  18       28.98       25.70      8.89 o
  -8   0  18       26.52       23.32      4.44 o
  -7   0  18        3.82       12.76      4.16 o
  -6   0  18      522.16      535.56     30.18 o
  -5   0  18      411.57      447.85     30.60 o
  -4   0  18      170.22      181.72      9.46 o
  -3   0  18        0.56        0.96      1.05 o
  -2   0  18       55.21       43.53      7.91 o
  -1   0  18      367.59      334.51     22.30 o
   0   0  18        4.10        4.46      1.15 o
   1   0  18      149.86      156.46     10.99 o
   2   0  18      177.98      176.41     10.34 o
   3   0  18      208.40      114.95      6.69 o
   4   0  18       10.78       13.93      4.37 o
   5   0  18      301.00      293.16     20.36 o
   6   0  18        0.11        2.13      2.00 o
   7   0  18       82.67       85.71      6.58 o
   8   0  18        9.68        2.66      1.97 o
  -9   1  18        1.13        5.25      2.98 o
  -8   1  18       66.12       60.61      6.43 o
  -7   1  18       64.31       70.52      4.08 o
  -6   1  18        3.76        4.33      1.27 o
  -5   1  18       67.94       76.30      4.88 o
  -4   1  18       10.85        6.75      1.23 o
  -3   1  18       42.39       50.42      2.92 o
  -2   1  18      120.15      111.80      3.93 o
  -1   1  18       60.75       57.34      4.16 o
   0   1  18      113.99      125.28      6.33 o
   1   1  18      400.41      429.64     13.13 o
   2   1  18      934.94      980.04     27.84 o
   3   1  18       24.40       17.59      3.00 o
   4   1  18      203.38      214.49     12.09 o
   5   1  18       91.13       80.52      4.69 o
   6   1  18       73.07       47.30      3.93 o
   7   1  18        3.99       11.19      3.78 o
   8   1  18        0.31       -0.71      5.16 o
  -9   2  18      183.74      203.45     11.72 o
  -8   2  18      181.47      182.77     12.37 o
  -7   2  18        0.10        2.53      1.34 o
  -6   2  18        0.07        2.95      1.56 o
  -5   2  18        2.48        0.71      1.79 o
  -4   2  18       77.62       73.35      4.13 o
  -3   2  18        5.32        3.89      1.26 o
  -2   2  18      841.97      982.48     25.98 o
  -1   2  18       88.04       84.21      3.06 o
   0   2  18      113.25      103.04      5.30 o
   1   2  18     1424.11     1459.02     33.69 o
   2   2  18        5.85        4.60      0.58 o
   3   2  18       77.02       79.37      3.62 o
   4   2  18       22.62       16.39      7.35 o
   5   2  18       93.88       98.97      5.34 o
   6   2  18        0.23        2.27      4.32 o
   7   2  18       70.01       75.50      5.00 o
  -9   3  18        0.21        2.75      1.34 o
  -8   3  18        5.64        6.74      2.25 o
  -7   3  18        0.36        2.47      1.46 o
  -6   3  18        2.66        2.83      1.31 o
  -5   3  18      151.30      144.66      6.38 o
  -4   3  18      315.36      346.10     12.11 o
  -3   3  18        4.99        5.93      1.22 o
  -2   3  18       16.29       15.22      1.80 o
  -1   3  18       73.86       65.83      4.37 o
   0   3  18       65.31       54.90      3.27 o
   1   3  18        0.89        1.27      0.86 o
   2   3  18     1253.46     1332.62     35.44 o
   3   3  18      138.49      131.59      4.19 o
   4   3  18        2.42        1.54      1.07 o
   5   3  18        2.68        4.29      1.92 o
   6   3  18        2.01        7.74      2.48 o
   7   3  18        5.83        4.53      2.31 o
  -8   4  18        1.92        5.03      2.55 o
  -7   4  18        6.95        7.45      2.12 o
  -6   4  18        0.18        0.92      1.01 o
  -5   4  18        0.01        3.21      1.24 o
  -4   4  18        7.86        4.79      1.52 o
  -3   4  18      119.76       91.51      3.02 o
  -2   4  18       42.84       37.06      2.35 o
  -1   4  18        0.47        0.23      1.22 o
   0   4  18       13.07        7.74      2.91 o
   1   4  18       79.94       74.44      4.33 o
   2   4  18      811.67      856.42     23.63 o
   3   4  18       32.37       31.61      4.02 o
   4   4  18       20.61       20.41      3.49 o
   5   4  18       37.90       43.26      3.18 o
   6   4  18       30.41       29.50      4.79 o
  -7   5  18        1.19        0.39      1.47 o
  -6   5  18        1.00       -0.10      1.35 o
  -5   5  18        0.81        1.75      1.11 o
  -4   5  18        2.14        2.34      0.85 o
  -3   5  18       16.27       12.52      1.57 o
  -2   5  18        0.64        2.84      0.80 o
  -1   5  18      177.45      186.40      6.59 o
   0   5  18      362.40      344.82     11.97 o
   1   5  18       16.56       15.80      1.97 o
   2   5  18        1.03        2.16      1.22 o
   3   5  18        0.16        2.29      1.64 o
   4   5  18       54.87       55.54      2.75 o
   5   5  18       15.27       15.32      2.80 o
   6   5  18        4.18        6.17      1.76 o
  -6   6  18      143.54      172.86      7.33 o
  -5   6  18        0.55        1.77      1.10 o
  -4   6  18        6.80        9.53      1.97 o
  -3   6  18        0.10        5.01      1.45 o
  -2   6  18       14.67       10.65      1.98 o
  -1   6  18       26.27       23.28      4.70 o
   0   6  18        2.36        2.35      1.21 o
   1   6  18        6.85        9.81      2.11 o
   2   6  18        6.13        3.12      1.12 o
   3   6  18        5.44        8.26      1.93 o
   4   6  18       80.96       92.34      3.61 o
  -4   7  18      111.21      155.80      6.72 o
  -3   7  18        8.33        7.20      2.10 o
  -2   7  18       10.54        8.42      2.23 o
  -1   7  18       21.81       18.24      4.57 o
   0   7  18        0.80        5.56      2.29 o
   1   7  18        6.51        6.43      2.37 o
   2   7  18        2.96        3.85      3.18 o
  -9   1  19        6.07        4.06      2.27 o
  -8   1  19        4.64        8.57      3.79 o
  -7   1  19       97.81       95.66      8.76 o
  -6   1  19       10.13        5.15      2.56 o
  -5   1  19        0.34        2.97      1.24 o
  -4   1  19        3.42        5.32      1.19 o
  -3   1  19        1.95        2.02      3.21 o
  -2   1  19       89.94       89.98      2.87 o
  -1   1  19      123.75      100.82      4.69 o
   0   1  19       33.71       28.34      4.09 o
   1   1  19        3.72        5.51      1.93 o
   2   1  19      124.63      100.25      2.38 o
   3   1  19        3.02        0.77      2.17 o
   4   1  19        1.75        5.96      1.62 o
   5   1  19       83.25       67.37      3.99 o
   6   1  19        0.02        4.60      2.74 o
   7   1  19       50.83       41.31      2.99 o
  -9   2  19       16.94       10.32      3.95 o
  -8   2  19      172.32      169.02      7.87 o
  -7   2  19        4.61        8.39      2.69 o
  -6   2  19        1.93        4.22      1.73 o
  -5   2  19        0.00        2.75      3.55 o
  -4   2  19       73.95       62.58      3.70 o
  -3   2  19       25.90       21.88      2.09 o
  -2   2  19      728.77      804.03     21.54 o
  -1   2  19      156.94      167.35      6.13 o
   0   2  19      228.95      194.27      8.55 o
   1   2  19     2381.01     2524.60     50.84 o
   2   2  19      153.53      147.37      5.19 o
   3   2  19        0.33       -0.98      0.98 o
   4   2  19        6.17        4.71      2.18 o
   5   2  19        0.01        3.15      1.55 o
   6   2  19      104.61      111.89      8.07 o
   7   2  19       18.45       18.63      4.46 o
  -8   3  19       16.14       12.29      5.88 o
  -7   3  19        2.30        0.44      3.35 o
  -6   3  19        2.99        3.18      1.75 o
  -5   3  19        0.01        1.66      3.28 o
  -4   3  19       37.91       37.59      2.67 o
  -3   3  19       67.93       71.77      3.82 o
  -2   3  19       57.72       54.75      3.15 o
  -1   3  19        8.74        8.64      2.90 o
   0   3  19      232.75      229.01     11.27 o
   1   3  19       50.28       51.41      2.88 o
   2   3  19      344.47      352.38      9.70 o
   3   3  19      359.69      365.55     12.41 o
   4   3  19       78.35       79.48      4.81 o
   5   3  19        2.76        6.47      1.82 o
   6   3  19        0.14        4.44      2.24 o
   7   3  19        2.61        6.08      2.77 o
  -8   4  19       20.98       13.85      5.71 o
  -7   4  19        9.11        6.65      2.33 o
  -6   4  19       12.18       12.98      2.47 o
  -5   4  19       12.50       14.09      2.45 o
  -4   4  19        7.26        6.31      1.45 o
  -3   4  19      639.62      590.68     19.83 o
  -2   4  19      147.91      144.43      4.40 o
  -1   4  19       44.62       45.47      2.11 o
   0   4  19        0.01        3.34      1.07 o
   1   4  19      412.23      437.13     12.69 o
   2   4  19      562.15      606.07     20.34 o
   3   4  19        3.96        2.65      0.93 o
   4   4  19       29.74       32.86      2.40 o
   5   4  19        0.24        2.35      2.78 o
   6   4  19      107.33      113.33      4.78 o
  -7   5  19        0.06        2.25      1.29 o
  -6   5  19        6.45        6.14      1.38 o
  -5   5  19        2.56        1.49      0.96 o
  -4   5  19       27.27       21.77      3.13 o
  -3   5  19       17.19       16.73      2.59 o
  -2   5  19        7.92        9.56      1.87 o
  -1   5  19      505.09      570.46     21.59 o
   0   5  19      170.49      144.07      7.33 o
   1   5  19        6.81        4.66      1.53 o
   2   5  19        9.47        9.23      1.47 o
   3   5  19       31.49       31.39      2.09 o
   4   5  19       25.79       28.33      2.74 o
   5   5  19       10.34        8.17      2.17 o
  -6   6  19        5.58        5.99      1.16 o
  -5   6  19       27.90       32.82      5.31 o
  -4   6  19        2.32        5.63      1.56 o
  -3   6  19       74.73       72.54      3.80 o
  -2   6  19        1.32        1.71      1.30 o
  -1   6  19       10.85        7.79      1.85 o
   0   6  19       34.16       33.60      3.58 o
   1   6  19       12.22       11.12      2.67 o
   2   6  19        1.04        1.56      1.74 o
   3   6  19        0.37        2.15      1.87 o
   4   6  19       75.34       79.86      4.59 o
  -3   7  19        7.58        9.15      2.72 o
  -2   7  19        4.90        8.17      2.32 o
  -1   7  19        1.42        3.56      2.07 o
   0   7  19        7.94        9.93      2.66 o
   1   7  19       54.11       54.05      4.83 o
   2   7  19        5.19        6.16      2.17 o
  -9   0  20        5.86       10.85      4.57 o
  -8   0  20        7.42        6.04      5.02 o
  -7   0  20       41.62       31.23     10.61 o
  -6   0  20        2.23        8.04      4.46 o
  -5   0  20      198.92      207.84     12.29 o
  -4   0  20        7.08        4.59      2.22 o
  -3   0  20       23.44       21.27      4.78 o
  -2   0  20      231.63      247.08     14.96 o
  -1   0  20       22.27       22.36      4.87 o
   0   0  20      436.90      451.53     26.39 o
   1   0  20      144.31      139.25      7.68 o
   2   0  20      118.83       83.83      7.61 o
   3   0  20       28.44       30.55      4.58 o
   4   0  20     2809.01     2611.41   1356.61 o
   5   0  20        1.02        2.43      2.25 o
   6   0  20       97.48       92.34     12.57 o
   7   0  20       35.70       30.03      9.86 o
  -9   1  20       22.35       19.03      4.89 o
  -8   1  20        0.73        1.14      1.82 o
  -7   1  20      273.15      253.71     16.57 o
  -6   1  20        8.72        7.10      3.02 o
  -5   1  20       15.31       16.44      3.39 o
  -4   1  20       80.00       75.74      4.53 o
  -3   1  20       79.96       80.47      4.35 o
  -2   1  20      192.94      190.26     12.34 o
  -1   1  20      173.08      158.62      7.74 o
   0   1  20        0.32        2.25      1.02 o
   1   1  20        1.54        4.93      1.09 o
   2   1  20        4.51        0.94      0.70 o
   3   1  20      352.67      366.25     11.69 o
   4   1  20       16.58       17.98      3.45 o
   5   1  20        0.78        7.43     13.64 o
   6   1  20        8.37        6.34      3.41 o
   7   1  20       26.90       27.30      7.68 o
  -9   2  20       48.15       39.70      3.88 o
  -8   2  20       23.82       23.84      3.73 o
  -7   2  20       15.37       15.75      5.97 o
  -6   2  20        0.12       -1.01      1.45 o
  -5   2  20       64.35       69.92      3.78 o
  -4   2  20       16.04       14.45      2.89 o
  -3   2  20        6.61        7.69      1.62 o
  -2   2  20       46.02       41.46      2.24 o
  -1   2  20        2.97        4.61      0.77 o
   0   2  20     2967.11     2978.60    134.57 o
   1   2  20      171.17      173.43      8.62 o
   2   2  20       12.38        9.56      1.93 o
   3   2  20       44.94       37.95      3.01 o
   4   2  20       82.55       69.71      3.16 o
   5   2  20        0.52        2.94      3.48 o
   6   2  20        2.02        6.58      3.05 o
   7   2  20        3.71        4.12      2.30 o
  -8   3  20       11.74       15.07      4.96 o
  -7   3  20        0.38        2.50      1.51 o
  -6   3  20       71.79       71.68      6.60 o
  -5   3  20       21.23       19.38      5.29 o
  -4   3  20      176.25      182.07      5.42 o
  -3   3  20       42.47       43.84      2.67 o
  -2   3  20      106.78      111.78      3.68 o
  -1   3  20        7.67        8.71      2.65 o
   0   3  20      151.84      129.07     11.88 o
   1   3  20        2.54        2.16      0.94 o
   2   3  20       62.61       61.48      2.22 o
   3   3  20       21.87       22.03      2.79 o
   4   3  20        1.69        2.92      1.41 o
   5   3  20       78.82       83.64      6.50 o
   6   3  20       24.40       22.23      4.26 o
  -8   4  20        0.84        2.05      1.38 o
  -7   4  20        9.90        8.02      2.53 o
  -6   4  20       75.75       72.47      3.77 o
  -5   4  20       29.41       25.83      4.30 o
  -4   4  20       34.34       30.32      3.97 o
  -3   4  20      232.62      211.12      7.54 o
  -2   4  20      239.71      210.22     10.69 o
  -1   4  20        1.29        1.07      1.05 o
   0   4  20        0.03        1.03      1.17 o
   1   4  20      630.56      669.22     22.37 o
   2   4  20       15.05        9.84      1.65 o
   3   4  20       10.22        6.89      2.69 o
   4   4  20       13.12       20.55      4.36 o
   5   4  20      122.84      124.84      4.89 o
   6   4  20       21.89       24.24      2.19 o
  -7   5  20        0.25        1.98      0.68 o
  -6   5  20        0.01        1.58      1.41 o
  -5   5  20        0.73        1.50      1.06 o
  -4   5  20        0.29        0.08      0.97 o
  -3   5  20       21.01       18.65      2.44 o
  -2   5  20       27.08       26.34      4.33 o
  -1   5  20      742.48      722.37     61.57 o
   0   5  20      609.64      608.59     52.43 o
   1   5  20       41.89       37.05      2.43 o
   2   5  20        3.96        4.44      1.85 o
   3   5  20       21.76       22.98      4.51 o
   4   5  20        2.80        2.31      1.76 o
   5   5  20        9.12        7.84      1.37 o
  -5   6  20       36.47       38.78      2.57 o
  -4   6  20        4.52        6.58      2.66 o
  -3   6  20       25.79       27.96      2.05 o
  -2   6  20      183.55      183.70     12.35 o
  -1   6  20        2.12        5.21      2.99 o
   0   6  20        2.39        5.34      2.25 o
   1   6  20       14.19       11.36      3.11 o
   2   6  20        6.47        7.73      2.40 o
   3   6  20       22.34       17.75      4.92 o
  -3   7  20        0.22        1.89      1.36 o
  -2   7  20        0.75        5.61      1.52 o
  -1   7  20        2.35       -0.96      3.13 o
   0   7  20        0.01        6.50      3.28 o
   1   7  20       39.84       43.82      3.74 o
  -9   1  21        2.32        4.74      2.20 o
  -8   1  21       59.87       59.81      3.53 o
  -7   1  21       70.71       58.30      4.65 o
  -6   1  21       57.60       65.31      5.48 o
  -5   1  21        3.04        5.85      1.51 o
  -4   1  21        8.17       12.35      4.34 o
  -3   1  21      263.43      272.39     10.82 o
  -2   1  21      109.71      113.54      3.95 o
  -1   1  21      985.20      936.51     30.63 o
   0   1  21      232.40      230.25      8.19 o
   1   1  21       21.70       28.13      3.00 o
   2   1  21       24.08       19.27      1.70 o
   3   1  21       11.88        7.26      1.32 o
   4   1  21        5.73        5.91      2.61 o
   5   1  21       18.14       14.76      3.43 o
   6   1  21       37.66       27.60      2.74 o
   7   1  21        8.40        5.88      5.04 o
  -8   2  21        4.41        3.82      2.18 o
  -7   2  21       11.58        9.35      2.65 o
  -6   2  21        4.11        5.82      2.84 o
  -5   2  21       24.58       23.40      4.48 o
  -4   2  21        2.61        2.16      1.09 o
  -3   2  21        4.78        4.21      1.06 o
  -2   2  21       20.91       18.20      1.68 o
  -1   2  21       17.07       16.39      4.04 o
   0   2  21     1017.07      991.35     66.87 o
   1   2  21      411.12      395.19     15.55 o
   2   2  21       87.26       93.80      3.57 o
   3   2  21       21.54       16.97      4.10 o
   4   2  21        0.10        3.34      1.28 o
   5   2  21        0.29        7.87      2.45 o
   6   2  21        2.01        4.98      2.43 o
   7   2  21      123.62      158.11      9.76 o
  -8   3  21        0.49       -0.22      4.17 o
  -7   3  21        0.04        0.28      2.12 o
  -6   3  21       27.23       23.68      6.66 o
  -5   3  21      123.74      134.50      9.75 o
  -4   3  21      289.28      324.59     11.14 o
  -3   3  21       10.17       10.74      1.65 o
  -2   3  21        6.70        7.24      2.19 o
  -1   3  21       95.73       99.08      5.23 o
   0   3  21      269.24      266.61     14.05 o
   1   3  21      128.22      124.11      6.48 o
   2   3  21        0.72        2.93      1.13 o
   3   3  21        7.40        7.53      2.29 o
   4   3  21       48.20       43.11      2.87 o
   5   3  21       76.72       82.25      7.22 o
   6   3  21       40.63       50.79      3.83 o
  -7   4  21        1.72       -1.28      1.69 o
  -6   4  21       63.02       56.52      3.65 o
  -5   4  21       23.22       22.87      4.08 o
  -4   4  21        0.32        4.35      1.74 o
  -3   4  21        0.85        2.85      1.11 o
  -2   4  21      205.14      181.29      7.40 o
  -1   4  21       16.51       15.62      3.03 o
   0   4  21       11.81       12.43      2.33 o
   1   4  21       63.31       63.61      3.90 o
   2   4  21       22.93       16.74      3.30 o
   3   4  21       72.61       74.02      4.30 o
   4   4  21       20.52       20.26      4.68 o
   5   4  21       11.61       10.02      4.14 o
  -6   5  21        4.15        4.94      1.49 o
  -5   5  21        0.57       -0.68      1.17 o
  -4   5  21       20.18       18.63      3.72 o
  -3   5  21        1.54        2.31      2.07 o
  -2   5  21       34.43       35.16      2.37 o
  -1   5  21        6.77        6.55      1.60 o
   0   5  21     1115.64     1093.73     97.19 o
   1   5  21       32.77       39.80      2.58 o
   2   5  21       83.61       86.17      6.60 o
   3   5  21       44.46       48.96      2.42 o
   4   5  21       16.14       13.94      3.03 o
  -5   6  21        0.94        2.92      1.31 o
  -4   6  21        2.67        3.94      2.44 o
  -3   6  21      138.44      145.94      6.04 o
  -2   6  21       19.67       14.79      4.69 o
  -1   6  21        0.15       -0.79      1.73 o
   0   6  21        9.65        7.80      4.09 o
   1   6  21        3.88        3.84      2.99 o
   2   6  21       45.04       47.76      2.69 o
   3   6  21      197.30      259.08     15.16 o
  -1   7  21        0.02        3.48      1.31 o
   0   7  21        3.91        7.90      2.55 o
  -9   0  22        9.40        8.67      2.83 o
  -8   0  22        1.80        5.05      3.12 o
  -7   0  22       22.79       22.22     17.17 o
  -6   0  22        0.68        5.85      4.27 o
  -5   0  22       29.76       24.64      6.26 o
  -4   0  22       28.11       23.04      3.65 o
  -3   0  22      264.22      283.55     16.27 o
  -2   0  22       85.44       71.51      6.04 o
  -1   0  22       32.71       28.29      4.34 o
   0   0  22      721.52      707.06     47.69 o
   1   0  22        3.41        7.09      2.06 o
   2   0  22       32.95       33.17      4.31 o
   3   0  22      796.82      788.61     52.97 o
   4   0  22        1.37       -2.48      2.48 o
   5   0  22       24.44       10.58      4.32 o
   6   0  22        3.56        6.78      3.88 o
   7   0  22        0.27        5.29      3.77 o
  -8   1  22       31.07       19.83      7.27 o
  -7   1  22        4.15        6.06      2.63 o
  -6   1  22       33.67       41.87      6.14 o
  -5   1  22        0.39       -0.15      1.26 o
  -4   1  22        7.55        8.25      3.53 o
  -3   1  22        5.64       11.79      2.31 o
  -2   1  22      104.29       79.90     13.27 o
  -1   1  22     1519.70     1471.40     69.73 o
   0   1  22       39.38       30.88      3.33 o
   1   1  22      176.49      159.17      6.82 o
   2   1  22      720.16      660.02     26.14 o
   3   1  22       36.23       39.82      9.18 o
   4   1  22       40.77       54.70    155.38 o
   5   1  22        0.17        5.48      2.28 o
   6   1  22        0.83        0.79      1.99 o
  -8   2  22        0.10        2.20      3.13 o
  -7   2  22       15.73       17.37      4.93 o
  -6   2  22        2.87        5.88      2.04 o
  -5   2  22        0.05        0.90      1.64 o
  -4   2  22       21.10       25.65      3.79 o
  -3   2  22        4.38        4.25      1.54 o
  -2   2  22       74.11       66.73      4.25 o
  -1   2  22       18.05       14.98      2.26 o
   0   2  22      391.47      390.94     15.66 o
   1   2  22      708.04      747.71     28.67 o
   2   2  22        8.12       13.51      3.79 o
   3   2  22       63.03       69.53      5.51 o
   4   2  22        0.08        3.82      2.07 o
   5   2  22      136.82      142.61      9.88 o
   6   2  22       10.55       11.18      3.65 o
  -8   3  22        0.00        0.99      2.17 o
  -7   3  22        7.22        6.02      3.43 o
  -6   3  22       31.63       29.14      6.72 o
  -5   3  22      244.80      244.21     21.38 o
  -4   3  22       73.63       74.81      6.18 o
  -3   3  22       15.33       13.38      2.63 o
  -2   3  22        0.42        1.70      1.38 o
  -1   3  22        0.35        4.03      1.29 o
   0   3  22       57.32       54.33      7.31 o
   1   3  22       15.18       17.34      3.24 o
   2   3  22      107.42       96.85      4.08 o
   3   3  22        0.66        1.36      2.51 o
   4   3  22      210.96      241.06     21.92 o
   5   3  22       71.07       83.71      5.92 o
   6   3  22        8.29       10.93      1.76 o
  -7   4  22       17.99       11.00      3.03 o
  -6   4  22       44.38       47.62      2.78 o
  -5   4  22       59.95       59.14      5.02 o
  -4   4  22        2.99        3.10      1.62 o
  -3   4  22       27.29       15.66      3.16 o
  -2   4  22        2.28        1.96      1.01 o
  -1   4  22       46.92       43.15      6.22 o
   0   4  22        1.41       -1.32      1.32 o
   1   4  22        0.80        1.49      1.40 o
   2   4  22       12.24       12.17      2.21 o
   3   4  22       60.44       64.90      6.36 o
   4   4  22        0.22        2.19      3.36 o
   5   4  22       17.41       19.59      4.69 o
  -6   5  22        1.20        1.56      1.29 o
  -5   5  22       21.09       21.03      3.45 o
  -4   5  22        9.38        6.78      1.89 o
  -3   5  22        2.17        1.74      1.08 o
  -2   5  22        2.98        4.97      1.92 o
  -1   5  22      548.82      561.98     49.90 o
   0   5  22       65.90       64.27      7.59 o
   1   5  22        2.08        2.62      3.27 o
   2   5  22        9.44        6.00      2.12 o
   3   5  22        4.17        6.02      2.46 o
   4   5  22       20.85       21.98      5.14 o
  -4   6  22        6.62        7.99      2.31 o
  -3   6  22      247.47      284.56     10.59 o
  -2   6  22        2.94        1.24      1.95 o
  -1   6  22       40.63       34.99     11.40 o
   0   6  22       30.22       31.73     10.36 o
   1   6  22        1.88       -1.18      2.53 o
   2   6  22       18.87       28.17      9.53 o
  -8   1  23        0.11       -2.10      2.10 o
  -7   1  23       68.03       59.92      4.84 o
  -6   1  23        0.16        4.03      2.41 o
  -5   1  23       17.32       13.26      3.49 o
  -4   1  23      137.60      135.73      7.14 o
  -3   1  23        0.74        5.37      1.81 o
  -2   1  23      912.22      843.24     35.74 o
  -1   1  23      377.75      373.98     18.20 o
   0   1  23      153.74      134.82      5.93 o
   1   1  23        0.50        4.22      1.14 o
   2   1  23      355.35      316.57     15.62 o
   3   1  23        0.04       -1.71      4.27 o
   4   1  23        7.56        7.81      2.23 o
   5   1  23        1.18        2.44      1.66 o
   6   1  23        0.19        0.70      2.07 o
  -8   2  23        4.58        1.79      1.91 o
  -7   2  23        7.74        7.05      3.43 o
  -6   2  23       30.43       36.24      4.00 o
  -5   2  23        3.92        3.92      1.93 o
  -4   2  23       50.23       38.95      9.00 o
  -3   2  23       18.79       19.75      4.09 o
  -2   2  23       20.78       24.73      5.13 o
  -1   2  23      152.57      158.76      7.05 o
   0   2  23       15.48       10.10      2.78 o
   1   2  23      437.22      424.40     17.17 o
   2   2  23       12.82       17.82      3.48 o
   3   2  23        2.62        5.74      2.83 o
   4   2  23        1.11        3.24      4.63 o
   5   2  23       30.00       33.47      2.66 o
   6   2  23        2.25        3.11      1.93 o
  -7   3  23        1.94        1.16      1.90 o
  -6   3  23        0.81        5.63      2.33 o
  -5   3  23      173.72      161.62     10.76 o
  -4   3  23      252.78      232.57     20.36 o
  -3   3  23       60.70       59.99      4.65 o
  -2   3  23       28.17       25.27      4.73 o
  -1   3  23        0.02       -1.05      4.77 o
   0   3  23       40.09       35.20      6.24 o
   1   3  23       96.01       91.57      8.78 o
   2   3  23        2.22        0.86      3.40 o
   3   3  23       38.25       45.12      3.90 o
   4   3  23        1.01        7.12      2.91 o
   5   3  23        0.68        3.99      2.85 o
  -7   4  23       12.98        7.55      2.05 o
  -6   4  23       36.99       32.56      9.99 o
  -5   4  23        0.82        1.39      1.71 o
  -4   4  23        0.00        1.52      1.81 o
  -3   4  23       30.61       21.58      4.74 o
  -2   4  23       90.82       91.14      8.28 o
  -1   4  23        1.86        0.86      1.40 o
   0   4  23       58.97       56.96      6.03 o
   1   4  23        4.99        5.05      2.68 o
   2   4  23      105.90      102.26      9.73 o
   3   4  23       54.22       53.80      4.28 o
   4   4  23        5.34        5.89      2.39 o
   5   4  23       26.86       32.89      4.26 o
  -6   5  23       10.60       10.65      1.58 o
  -5   5  23        0.40        1.09      1.38 o
  -4   5  23       19.90       16.10      5.05 o
  -3   5  23       45.75       45.61      3.65 o
  -2   5  23        0.51        2.43      1.48 o
  -1   5  23      309.33      286.26     26.26 o
   0   5  23       12.57        9.77      4.54 o
   1   5  23       21.94       25.80      7.13 o
   2   5  23        0.04        2.66      2.41 o
   3   5  23        9.30        4.23      2.81 o
   4   5  23       14.41       16.69      3.61 o
  -4   6  23        0.48        2.70      2.17 o
  -3   6  23      216.62      211.39     17.56 o
  -2   6  23      315.90      341.24     25.96 o
  -1   6  23       25.25       23.42      7.77 o
   0   6  23        9.43       12.93      5.05 o
   1   6  23        0.12        7.90      5.64 o
   2   6  23      108.21      131.47     11.67 o
  -8   0  24        0.02        5.35      4.01 o
  -7   0  24        4.82        5.06      2.64 o
  -6   0  24        8.46        9.25      3.37 o
  -5   0  24      161.49      162.56     20.38 o
  -4   0  24      379.65      399.38     27.45 o
  -3   0  24     1937.76     2244.25   1355.57 o
  -2   0  24      106.67       97.15      6.68 o
  -1   0  24       15.83       18.60      3.14 o
   0   0  24       51.92       52.50      4.39 o
   1   0  24      105.25      105.64      7.09 o
   2   0  24        7.33       14.77      4.48 o
   3   0  24        2.88        5.48      4.06 o
   4   0  24       49.01       19.20      7.08 o
   5   0  24        1.09       -2.71      2.93 o
   6   0  24       45.84       51.93      6.00 o
  -8   1  24        2.36        4.53      2.67 o
  -7   1  24        0.33        0.78      1.84 o
  -6   1  24        2.19        1.71      4.24 o
  -5   1  24       27.56       28.55      6.78 o
  -4   1  24       29.20       26.52      4.94 o
  -3   1  24        0.08        0.11      3.06 o
  -2   1  24     2028.69     2143.31    116.70 o
  -1   1  24      649.76      641.87     25.52 o
   0   1  24        2.71        3.22      1.44 o
   1   1  24      166.98      165.01      8.57 o
   2   1  24      426.63      361.11     16.52 o
   3   1  24        9.37        6.52     13.22 o
   4   1  24        0.12        4.35      2.03 o
   5   1  24       91.72       74.25      7.76 o
   6   1  24       47.05       61.67      4.68 o
  -8   2  24       57.01       43.93      3.72 o
  -7   2  24       49.95       47.08      3.29 o
  -6   2  24        5.50        6.23      2.68 o
  -5   2  24        2.96        2.14      3.05 o
  -4   2  24        5.05        5.17      2.39 o
  -3   2  24        5.01        3.54      1.90 o
  -2   2  24        2.04        3.48      1.86 o
  -1   2  24       38.11       31.42      6.02 o
   0   2  24       12.27        9.29      2.67 o
   1   2  24       54.19       60.12      4.04 o
   2   2  24      164.84      176.05     15.57 o
   3   2  24        9.53       12.08      2.66 o
   4   2  24      146.73      149.79     10.34 o
   5   2  24        2.12        7.01      2.70 o
  -7   3  24        4.56       -0.38      2.26 o
  -6   3  24        0.74        2.63      1.94 o
  -5   3  24        0.45        2.72      1.93 o
  -4   3  24      264.59      261.68     17.00 o
  -3   3  24        2.12        1.59      1.11 o
  -2   3  24       34.46       41.36      7.41 o
  -1   3  24        2.10        2.24      1.19 o
   0   3  24       14.50       14.05      2.82 o
   1   3  24       69.57       79.40      7.34 o
   2   3  24        0.60        4.74      2.54 o
   3   3  24       30.62       33.28      7.31 o
   4   3  24       27.24       31.58      5.57 o
   5   3  24      121.73      183.23     12.95 o
  -6   4  24       94.73       95.02      6.01 o
  -5   4  24        8.25        4.23      2.93 o
  -4   4  24        9.25        8.28      2.84 o
  -3   4  24       13.98        9.99      2.81 o
  -2   4  24        2.20        4.12      2.27 o
  -1   4  24        0.19        1.98      1.17 o
   0   4  24        4.71        3.27      1.81 o
   1   4  24        1.28        3.74      2.52 o
   2   4  24       49.80       58.54      4.56 o
   3   4  24      136.16      153.40      7.17 o
   4   4  24       10.80        6.34      3.68 o
  -5   5  24       16.71       16.45      3.34 o
  -4   5  24       11.17        8.49      3.23 o
  -3   5  24        6.29        6.85      2.52 o
  -2   5  24       13.02       19.56      6.08 o
  -1   5  24       87.71       78.73      5.81 o
   0   5  24      133.82      132.84      5.96 o
   1   5  24      155.91      203.40      8.64 o
   2   5  24        0.83        1.83      3.26 o
   3   5  24        0.21        1.54      2.45 o
  -3   6  24        6.86       12.31      1.88 o
  -2   6  24      298.98      319.25     24.47 o
  -1   6  24       29.59       29.28      9.42 o
   0   6  24       27.26       33.36      4.99 o
   1   6  24       11.77       16.06      2.71 o
  -8   1  25        1.07        4.25      1.96 o
  -7   1  25        8.97       12.37     15.42 o
  -6   1  25        8.31       10.01      3.03 o
  -5   1  25        9.84        9.70      3.48 o
  -4   1  25        4.32        4.67      1.86 o
  -3   1  25        2.49        2.91      2.06 o
  -2   1  25       53.88       48.24      6.97 o
  -1   1  25      801.97      807.24     38.39 o
   0   1  25       18.38       19.87      3.64 o
   1   1  25       79.52       68.97      4.15 o
   2   1  25        8.38        9.46      2.49 o
   3   1  25       89.45       77.10      5.76 o
   4   1  25       12.85       13.35      3.95 o
   5   1  25        3.99        4.56      2.47 o
  -7   2  25      116.64      124.03      5.85 o
  -6   2  25       25.93       25.58      7.18 o
  -5   2  25       34.96       35.06      7.27 o
  -4   2  25        3.06        2.97      1.67 o
  -3   2  25        2.61        0.55      2.04 o
  -2   2  25       94.83       89.24      5.15 o
  -1   2  25        0.33        1.98      2.99 o
   0   2  25       51.00       44.58      8.02 o
   1   2  25       27.71       35.69      8.43 o
   2   2  25       94.63      100.13      6.99 o
   3   2  25       11.64        9.37      2.65 o
   4   2  25        0.65        5.10      2.47 o
   5   2  25       42.04       30.74      8.70 o
  -7   3  25        1.88        3.44      1.53 o
  -6   3  25        0.02        0.92      4.91 o
  -5   3  25       37.36       29.54      4.01 o
  -4   3  25        5.02        5.98      2.57 o
  -3   3  25        0.12        2.89      2.45 o
  -2   3  25        7.62        5.30      2.54 o
  -1   3  25        1.65        2.68      1.48 o
   0   3  25        8.93        5.54      2.62 o
   1   3  25        0.89        1.16      5.25 o
   2   3  25        9.43       14.50      3.70 o
   3   3  25       35.62       34.12      3.20 o
   4   3  25      104.06      127.75     14.56 o
   5   3  25      119.77      173.62     11.98 o
  -6   4  25      125.84      122.76      7.64 o
  -5   4  25       38.41       41.50      3.78 o
  -4   4  25        6.29        2.50      2.02 o
  -3   4  25       24.61       25.55      7.19 o
  -2   4  25       48.43       44.11      4.64 o
  -1   4  25       23.79       25.61      3.37 o
   0   4  25        2.19        1.44      2.20 o
   1   4  25       40.84       40.51      3.45 o
   2   4  25       22.26       25.23      2.23 o
   3   4  25       14.01       13.84      3.83 o
   4   4  25       13.82       12.74      4.17 o
  -5   5  25        1.73        1.39      0.97 o
  -4   5  25        9.43       13.75      3.34 o
  -3   5  25        0.34        0.57      1.42 o
  -2   5  25        6.28        4.05      3.20 o
  -1   5  25        6.16        5.57      3.02 o
   0   5  25       48.67       62.13      4.77 o
   1   5  25       48.41       52.77      3.19 o
   2   5  25      126.36      140.69     11.52 o
  -1   6  25       18.83       11.61      2.86 o
  -7   0  26        1.27        5.07      3.27 o
  -6   0  26       21.88       29.16      4.33 o
  -5   0  26       10.34       14.63      4.85 o
  -4   0  26     1943.13     2294.96   1570.27 o
  -3   0  26      624.32      639.46     40.60 o
  -2   0  26      283.63      274.20     18.12 o
  -1   0  26       19.98       20.73      5.81 o
   0   0  26      210.66      193.36     13.10 o
   1   0  26       36.62       21.62      5.94 o
   2   0  26        5.27        6.59      6.29 o
   3   0  26       91.27       81.21     11.21 o
   4   0  26       14.55        9.22      4.57 o
   5   0  26       65.80       99.23      8.83 o
  -7   1  26        5.43        5.23      2.78 o
  -6   1  26       14.55        8.94      3.52 o
  -5   1  26        2.73        3.75      2.55 o
  -4   1  26        9.59       10.34      2.67 o
  -3   1  26       62.32       55.10      5.41 o
  -2   1  26       11.91        9.47      4.55 o
  -1   1  26      353.53      342.71     22.85 o
   0   1  26        8.58        6.72      2.54 o
   1   1  26      110.86      103.88      9.65 o
   2   1  26       18.19       10.55      3.10 o
   3   1  26        0.87        1.36      2.27 o
   4   1  26       23.34       25.57      5.21 o
   5   1  26        1.36        1.17      2.78 o
  -7   2  26       53.25       67.18      4.65 o
  -6   2  26       21.28       23.43      5.27 o
  -5   2  26        1.65        4.57      2.56 o
  -4   2  26        1.36        3.87      2.10 o
  -3   2  26       20.13       22.36      5.64 o
  -2   2  26       12.06        8.87      5.47 o
  -1   2  26        6.14        7.93      2.78 o
   0   2  26      601.36      573.66     49.55 o
   1   2  26       76.86       77.79      5.62 o
   2   2  26        2.21        5.09      2.34 o
   3   2  26        5.05        4.76      2.75 o
   4   2  26        1.14        5.02      2.61 o
   5   2  26       25.22       27.12      4.60 o
  -6   3  26        3.82        4.20      2.89 o
  -5   3  26       33.54       27.76      5.64 o
  -4   3  26        0.19        4.17      2.52 o
  -3   3  26        9.35        9.86      2.84 o
  -2   3  26        0.14        2.31      2.08 o
  -1   3  26       10.04       10.08      7.09 o
   0   3  26       26.64       23.38      5.10 o
   1   3  26       12.28        9.32      2.91 o
   2   3  26       28.40       30.02      3.82 o
   3   3  26       75.73       96.38      4.94 o
   4   3  26       61.51       84.31      5.51 o
  -5   4  26        2.01        2.36      1.58 o
  -4   4  26        7.54        6.89      2.60 o
  -3   4  26        5.66        4.35      3.36 o
  -2   4  26       44.20       44.27      5.78 o
  -1   4  26        1.13       -1.54      1.58 o
   0   4  26       25.77       24.58      6.89 o
   1   4  26        8.35        2.84      4.19 o
   2   4  26        8.17        6.62      2.75 o
   3   4  26       29.90       36.33      3.93 o
  -4   5  26        3.37        3.55      1.57 o
  -3   5  26       40.89       43.26      5.15 o
  -2   5  26       81.58       91.21      5.56 o
  -1   5  26        0.51        2.38      1.97 o
   0   5  26       46.66       61.52      4.27 o
   1   5  26       21.28       13.66      3.45 o
   2   5  26       54.03       61.04      6.51 o
  -7   1  27        4.14        4.23      2.05 o
  -6   1  27      103.98       99.43      4.75 o
  -5   1  27      190.33      182.92     12.52 o
  -4   1  27        5.22        7.67      2.18 o
  -3   1  27       46.99       43.01      3.83 o
  -2   1  27       28.65       28.19      6.88 o
  -1   1  27       39.72       35.34      8.42 o
   0   1  27       30.95       37.35     12.92 o
   1   1  27        0.44       18.00     13.97 o
   2   1  27      130.60      111.46     10.52 o
   3   1  27        8.00       11.94      3.77 o
   4   1  27       32.18       46.49      9.56 o
   5   1  27       44.54       51.61      8.95 o
  -7   2  27       19.17       13.12      4.88 o
  -6   2  27      108.55      113.89      5.22 o
  -5   2  27        2.51        3.41      1.97 o
  -4   2  27       14.40        9.90      2.79 o
  -3   2  27        1.57        3.22      1.87 o
  -2   2  27        0.92        3.44      1.92 o
  -1   2  27        0.76        1.09      1.33 o
   0   2  27      319.28      294.60     19.08 o
   1   2  27        1.41        3.21      3.53 o
   2   2  27        4.06        4.79      2.82 o
   3   2  27       77.78       84.83      4.51 o
   4   2  27        0.65        0.80      2.21 o
  -6   3  27       17.14        6.47      4.03 o
  -5   3  27       13.91        6.92      2.58 o
  -4   3  27       15.37       19.53      6.05 o
  -3   3  27       14.11       12.37      3.64 o
  -2   3  27       27.94       32.07      3.94 o
  -1   3  27       44.87       49.34      9.89 o
   0   3  27       15.59       13.75      3.61 o
   1   3  27        6.20        4.59      2.59 o
   2   3  27        0.88        5.23      2.64 o
   3   3  27       11.91       13.61      3.54 o
   4   3  27       59.59       66.90      4.89 o
  -5   4  27       14.81        8.50      2.37 o
  -4   4  27        6.40        5.66      2.90 o
  -3   4  27        0.05        0.56      1.86 o
  -2   4  27       36.68       34.14      3.00 o
  -1   4  27       79.06       94.73      4.74 o
   0   4  27       28.03       23.73      2.35 o
   1   4  27        3.73        5.12      2.70 o
   2   4  27        1.31        3.15      2.09 o
   3   4  27       88.42      114.20      7.21 o
  -3   5  27        1.05        2.90      1.77 o
  -2   5  27        1.78        1.91      2.51 o
  -1   5  27        0.53        3.52      2.27 o
   0   5  27       19.01       23.80      5.58 o
   1   5  27      377.58      446.82     36.08 o
  -7   0  28        9.69        6.86      4.26 o
  -6   0  28       28.92       25.05      8.67 o
  -5   0  28       11.95       16.65      7.59 o
  -4   0  28      635.70      698.31    529.00 o
  -3   0  28     2785.69     3305.46   3051.67 o
  -2   0  28       12.45        5.60      4.04 o
  -1   0  28       40.59       45.65      5.54 o
   0   0  28        3.23        3.30      2.76 o
   1   0  28       21.18       25.34      4.26 o
   2   0  28      124.23      125.06     13.66 o
   3   0  28       50.43       50.94      4.85 o
   4   0  28      156.38      197.86     15.82 o
  -6   1  28        5.68        0.98      2.41 o
  -5   1  28      327.16      317.20     13.07 o
  -4   1  28       36.37       38.44      6.05 o
  -3   1  28       17.53       19.29      6.23 o
  -2   1  28       14.04       15.43      3.55 o
  -1   1  28        0.41        4.07      2.35 o
   0   1  28       66.39       65.01      6.15 o
   1   1  28        3.68        5.46      2.34 o
   2   1  28       14.49       30.28      4.71 o
   3   1  28       19.82       27.32      6.37 o
   4   1  28       22.11       19.48      4.91 o
  -6   2  28       21.95       27.78      6.52 o
  -5   2  28        1.76       -0.19      2.30 o
  -4   2  28       56.96       69.33      5.65 o
  -3   2  28       21.13       22.57      3.78 o
  -2   2  28        7.78        7.20      2.44 o
  -1   2  28      208.83      212.60     19.43 o
   0   2  28        0.15       -0.08      3.70 o
   1   2  28       82.35       65.79      5.10 o
   2   2  28       83.69       99.05     10.10 o
   3   2  28        3.69        5.02      2.08 o
   4   2  28        0.93        2.01      3.09 o
  -5   3  28        1.60        2.56      2.43 o
  -4   3  28        1.80        6.18      3.09 o
  -3   3  28       45.71       47.42      3.46 o
  -2   3  28       63.75       71.94      5.43 o
  -1   3  28        0.61        1.68      1.22 o
   0   3  28       26.06       23.61      2.11 o
   1   3  28        0.02       -0.69      2.84 o
   2   3  28       10.66        8.78      3.61 o
   3   3  28        0.02        4.32      2.10 o
  -4   4  28       21.37       20.90      3.78 o
  -3   4  28        0.73        3.30      2.95 o
  -2   4  28       22.92       25.87      6.11 o
  -1   4  28      129.55      155.34      6.45 o
   0   4  28       78.53       87.79      4.60 o
   1   4  28       11.21        9.30      3.28 o
   2   4  28       15.33       22.39      4.14 o
  -6   1  29      191.51      209.68     11.86 o
  -5   1  29      127.44      116.04     14.51 o
  -4   1  29       17.42       14.32      4.74 o
  -3   1  29       27.37       26.59      5.52 o
  -2   1  29        2.35        6.84      3.30 o
  -1   1  29        3.68        5.86      2.41 o
   0   1  29       23.88       20.49      5.44 o
   1   1  29       22.32       27.52      7.69 o
   2   1  29        0.96        1.55      2.60 o
   3   1  29        5.35        7.14      3.68 o
  -6   2  29        0.65        6.80      3.01 o
  -5   2  29        0.28        0.52      2.36 o
  -4   2  29        1.16        4.43      2.22 o
  -3   2  29        0.13        2.89      2.33 o
  -2   2  29        9.40       10.75      3.19 o
  -1   2  29       44.41       39.45      6.27 o
   0   2  29       55.53       44.84      3.78 o
   1   2  29       52.52       46.49      3.32 o
   2   2  29      152.72      197.92      8.02 o
   3   2  29       70.25       99.79      6.28 o
  -5   3  29        9.11        6.67      2.02 o
  -4   3  29       19.30       14.64      3.69 o
  -3   3  29        0.00       -0.76      1.98 o
  -2   3  29      125.25      123.22      9.35 o
  -1   3  29        3.57        4.11      2.03 o
   0   3  29        0.10        4.25      2.24 o
   1   3  29        5.28        1.03      2.60 o
   2   3  29       28.67       24.07      5.70 o
  -3   4  29        0.09        1.12      2.51 o
  -2   4  29       56.22       69.74      4.65 o
  -1   4  29       15.25       11.63      2.98 o
   0   4  29      149.72      168.48      9.58 o
   1   4  29       31.65       28.98      2.88 o
  -6   0  30        8.42        4.51      3.22 o
  -5   0  30      129.53      139.78     11.80 o
  -4   0  30       86.88       84.86      6.14 o
  -3   0  30      128.10      121.35      8.44 o
  -2   0  30       12.64       19.93      8.07 o
  -1   0  30        0.92        5.10      4.66 o
   0   0  30       53.10       55.30      6.20 o
   1   0  30       28.54       30.24      3.73 o
   2   0  30        0.03        6.29      3.39 o
   3   0  30       66.34       86.95      8.46 o
  -5   1  30       89.06       92.39      6.05 o
  -4   1  30       23.12       10.60      5.24 o
  -3   1  30       15.77       15.08      4.99 o
  -2   1  30        4.19        5.07      2.94 o
  -1   1  30       88.16       81.93      6.25 o
   0   1  30        0.51       -2.00      2.00 o
   1   1  30        0.17       -0.12      3.46 o
   2   1  30       49.85       58.95      3.75 o
   3   1  30        1.83        1.74      3.21 o
  -5   2  30        4.51       14.35     15.81 o
  -4   2  30        6.20        5.32      2.94 o
  -3   2  30        1.45        4.27      2.43 o
  -2   2  30       25.30       28.61      2.27 o
  -1   2  30        0.01        0.43      2.81 o
   0   2  30       14.35        6.26      2.51 o
   1   2  30        0.10        2.51      4.60 o
   2   2  30        0.55        3.31      3.00 o
  -4   3  30       12.51       11.11      2.90 o
  -3   3  30       59.01       79.58      5.22 o
  -2   3  30       82.12       73.35      4.90 o
  -1   3  30       31.50       23.25      5.50 o
   0   3  30        1.46        2.03      1.87 o
   1   3  30       52.87       51.43      3.78 o
  -1   4  30      130.71      175.02     10.67 o
  -5   1  31      263.18      260.66     15.48 o
  -4   1  31       12.77        7.67      4.71 o
  -3   1  31        2.55        5.15      2.80 o
  -2   1  31        3.16       -1.83      4.03 o
  -1   1  31        8.25        6.97      2.68 o
   0   1  31      172.80      208.68     11.54 o
   1   1  31       22.32       25.84      6.28 o
   2   1  31       13.87       11.62      3.24 o
  -4   2  31        0.75       -1.75      1.75 o
  -3   2  31        5.74        5.55      3.18 o
  -2   2  31       13.80       13.37      4.16 o
  -1   2  31        7.34        7.26      2.89 o
   0   2  31        3.36       -0.98      2.03 o
   1   2  31        4.82        3.23      2.29 o
  -3   3  31        0.05        1.24      3.90 o
  -2   3  31      102.59       99.97      7.25 o
  -1   3  31       72.91       65.00      5.11 o
   0   3  31       18.81       18.08      3.01 o
  -4   0  32        9.75        4.46      3.08 o
  -3   0  32       13.99       22.62      7.79 o
  -2   0  32       43.05       51.25      5.61 o
  -1   0  32       52.17       52.27      6.56 o
   0   0  32        2.57        9.59      3.60 o
   1   0  32       14.99        9.18      3.98 o
  -4   1  32        2.16        1.64      3.72 o
  -3   1  32        2.66        0.07      2.52 o
  -2   1  32        2.93        5.01      2.56 o
  -1   1  32       11.02        7.99      2.96 o
   0   1  32       30.07       39.60      3.25 o
   1   1  32       40.96       54.37      5.37 o
  -3   2  32       18.62       23.37      2.86 o
  -2   2  32        0.69       -2.09      4.19 o
  -1   2  32        2.50        4.17      1.94 o
   0   2  32       23.91       18.62      3.37 o
  -2   1  33        0.14        1.52      3.33 o
  -1   1  33       12.47       13.67      4.41 o
 
